# Supplementary material for: Synthesis of a single-crystal Fe2O3 nanowire array based on stress-induced atomic diffusion used for solar water splitting
Source: R Soc Open Sci. 2018 Mar 14;5(3):172126. doi: 10.1098/rsos.172126 (PMC5882730; doi:10.1098/rsos.172126)
Supplement: Supplementary information figure data [file rsos172126supp1.xlsx]

## Sheet: Fig.2
X	Y1	Y1 error bar	Y2	Y2 error bar
Temperature (oC)	average density of nanowire array grow on unpolished sample (wire/µm2)	Standard Deviation	average density of nanowire array grow on polished sample (wire/µm2)	Standard Deviation
500	3.66	0.942	5.66	1.52
600	5	2.16	28.75	2.5
700	2.25	0.95	3.5	0.577

## Sheet: Fig.3
X	Y1	Y1 error bar	Y2	Y2 error bar
Temperature (oC)	average length of nanowire array grow on unpolished sample (wire/µm2)	Standard Deviation	average length of nanowire array grow on polished sample (wire/µm2)	Standard Deviation
500	0.607	0.088	0.371	0.118
600	1.533	0.417	1.901	0.33
700	3.397	1.58	3.37	1.12

## Sheet: Fig.4
X	Y1	Y1 error bar	Y2	Y2 error bar
Temperature (oC)	average length of nanowire array grow on unpolished sample (wire/µm2)	Standard Deviation	average length of nanowire array grow on polished sample (wire/µm2)	Standard Deviation
500	111	47.3	112.43	59
600	90	20.6	29	5.679
700	61.75	13.7	48	8

## Sheet: Fig.6
X	Y1	Y2	Y3
2-Theta	500oC intensity	600oC intensity	700oC intensity
20	1123.72	1689.53	2177.16
20.02	1159.45	1679	2166.66
20.04	1182.77	1675.8	2159.02
20.06	1190.49	1678.25	2155.61
20.08	1186.33	1683.08	2157.32
20.1	1178.01	1687.32	2163.57
20.12	1172.46	1689.58	2172.04
20.14	1172.22	1690.21	2179.31
20.16	1174.93	1690.32	2182.42
20.18	1175.95	1690.7	2180.28
20.2	1172.05	1691.22	2174.17
20.22	1163.78	1691.08	2166.93
20.24	1154.96	1689.57	2161.39
20.26	1150.07	1686.65	2159.04
20.28	1151.27	1683.02	2159.59
20.3	1157.23	1679.55	2161.58
20.32	1164.16	1676.74	2163.56
20.34	1168.4	1674.41	2164.91
20.36	1168.43	1672.18	2165.83
20.38	1165.33	1669.99	2166.82
20.4	1161.47	1668.57	2167.97
20.42	1158.65	1669.1	2168.87
20.44	1157.18	1672.48	2169.02
20.46	1156.43	1678.5	2168.54
20.48	1156.08	1685.55	2168.34
20.5	1156.95	1691.22	2169.66
20.52	1160.46	1693.41	2173.18
20.54	1167.09	1691.37	2178.28
20.56	1175.05	1686.08	2183.2
20.58	1180.59	1679.78	2185.9
20.6	1179.98	1674.88	2185.26
20.62	1172.23	1672.93	2181.75
20.64	1160.49	1674.13	2177.13
20.66	1150.98	1677.49	2173.4
20.68	1149.79	1681.46	2171.66
20.7	1159.14	1684.62	2171.67
20.72	1175.71	1686.05	2172.28
20.74	1192.01	1685.47	2172.53
20.76	1200.19	1683.11	2172.35
20.78	1196.2	1679.75	2172.62
20.8	1181.81	1676.52	2174.39
20.82	1163.34	1674.81	2177.85
20.84	1148.12	1675.69	2182.01
20.86	1140.67	1679.37	2185.11
20.88	1140.98	1684.75	2185.8
20.9	1145.52	1689.61	2184.02
20.92	1150.13	1691.43	2181.09
20.94	1152.69	1688.62	2178.85
20.96	1154.01	1681.53	2178.43
20.98	1156.46	1672.57	2179.46
21	1161.71	1665.31	2180.32
21.02	1169.06	1662.92	2179.28
21.04	1175.65	1666.63	2175.72
21.06	1178.27	1675.14	2170.67
21.08	1175.5	1685.17	2166.17
21.1	1168.75	1692.92	2164.01
21.12	1161.46	1695.78	2164.64
21.14	1157.13	1693.28	2166.91
21.16	1157.37	1687.11	2169.01
21.18	1161.16	1680.11	2169.65
21.2	1165.71	1674.95	2169
21.22	1168.24	1673.08	2168.42
21.24	1167.52	1674.41	2169.38
21.26	1164.44	1677.64	2172.32
21.28	1161.26	1681.06	2176.2
21.3	1160.31	1683.22	2179.1
21.32	1162.88	1683.4	2179.56
21.34	1168.67	1681.64	2177.65
21.36	1176.12	1678.59	2175.01
21.38	1183.08	1675.23	2173.85
21.4	1187.62	1672.64	2175.5
21.42	1188.66	1671.77	2179.48
21.44	1186.41	1673.19	2183.74
21.46	1182.45	1676.91	2185.95
21.48	1179.28	1682.28	2184.92
21.5	1179.45	1688.02	2181.34
21.52	1184.21	1692.55	2177.3
21.54	1192.55	1694.41	2174.94
21.56	1201.18	1692.78	2175.09
21.58	1205.69	1687.84	2176.88
21.6	1202.75	1680.84	2178.42
21.62	1192.03	1673.8	2178.17
21.64	1176.93	1668.93	2176.04
21.66	1163.3	1667.81	2173.49
21.68	1156.78	1670.79	2172.55
21.7	1159.97	1676.78	2174.46
21.72	1171.02	1683.63	2178.81
21.74	1184.48	1688.96	2183.68
21.76	1193.9	1691.16	2186.77
21.78	1195.04	1690.11	2186.69
21.8	1187.7	1687.14	2183.73
21.82	1175.67	1684.34	2179.5
21.84	1164.59	1683.41	2175.96
21.86	1159.22	1684.81	2174.28
21.88	1161.39	1687.5	2174.38
21.9	1169.51	1689.63	2175.3
21.92	1179.67	1689.65	2176.1
21.94	1187.64	1687.29	2176.5
21.96	1190.58	1683.78	2177.05
21.98	1188	1681.19	2178.5
22	1181.65	1681.23	2181.03
22.02	1174.57	1684.28	2183.89
22.04	1169.74	1689.11	2185.64
22.06	1168.9	1693.63	2185.05
22.08	1171.73	1696.06	2181.83
22.1	1175.95	1695.87	2177
22.12	1178.24	1693.95	2172.33
22.14	1175.88	1691.96	2169.49
22.16	1168.38	1691.2	2169.15
22.18	1158.2	1691.9	2170.77
22.2	1149.93	1693.16	2173.04
22.22	1148.15	1693.65	2174.66
22.24	1154.89	1692.6	2175.07
22.26	1168.12	1690.33	2174.56
22.28	1182.38	1688.03	2173.94
22.3	1191.41	1687.05	2173.84
22.32	1191.47	1687.97	2174.29
22.34	1183.45	1690.25	2174.75
22.36	1172.46	1692.51	2174.57
22.38	1165	1693.27	2173.49
22.4	1165.38	1691.77	2171.96
22.42	1173.34	1688.23	2170.95
22.44	1184.47	1683.63	2171.48
22.46	1193.05	1679.16	2174.04
22.48	1195.51	1675.7	2178.34
22.5	1192.41	1673.65	2183.44
22.52	1187.69	1673.13	2188.11
22.54	1185.81	1674.15	2191.34
22.56	1188.66	1676.75	2192.58
22.58	1194.25	1680.83	2191.78
22.6	1198.12	1685.93	2189.36
22.62	1196.41	1691.16	2186
22.64	1188.56	1695.41	2182.6
22.66	1177.89	1697.76	2180.09
22.68	1169.66	1697.87	2179.18
22.7	1167.91	1696.07	2180.09
22.72	1173.17	1693.16	2182.29
22.74	1182.37	1690.06	2184.53
22.76	1190.99	1687.45	2185.33
22.78	1195.8	1685.68	2183.69
22.8	1196.41	1684.76	2179.76
22.82	1194.72	1684.5	2175
22.84	1192.84	1684.48	2171.63
22.86	1191.16	1684.16	2171.59
22.88	1188.09	1682.98	2175.41
22.9	1181.56	1680.7	2181.81
22.92	1171.28	1677.7	2188.14
22.94	1159.87	1675.15	2191.67
22.96	1152.01	1674.59	2191.01
22.98	1151.71	1677.25	2186.85
23	1159.76	1683.19	2181.52
23.02	1172.82	1690.93	2177.74
23.04	1185.04	1697.95	2177.04
23.06	1191.26	1701.76	2178.96
23.08	1189.81	1701.16	2181.4
23.1	1183.26	1696.92	2181.99
23.12	1176.58	1691.38	2179.66
23.14	1174.11	1687.24	2175.38
23.16	1176.97	1686.17	2171.66
23.18	1182.72	1688.07	2171.01
23.2	1187.16	1691.42	2174.32
23.22	1187.02	1694.37	2180.15
23.24	1181.93	1695.93	2185.44
23.26	1174.47	1696.45	2187.29
23.28	1168.49	1697.05	2184.68
23.3	1166.88	1698.6	2179.1
23.32	1170.22	1700.8	2173.8
23.34	1176.85	1702.26	2171.87
23.36	1184.03	1701.36	2174.48
23.38	1189.45	1697.46	2180.26
23.4	1192.05	1691.51	2186.17
23.42	1191.94	1685.69	2189.35
23.44	1190	1682.22	2188.71
23.46	1187.32	1682.09	2185.49
23.48	1185.1	1684.59	2182.31
23.5	1184.46	1687.9	2181.42
23.52	1186.16	1690.26	2183.39
23.54	1190.04	1691	2186.87
23.56	1194.65	1690.67	2189.58
23.58	1197.56	1690.32	2189.9
23.6	1196.45	1690.41	2187.83
23.62	1190.56	1690.41	2184.93
23.64	1181.53	1689.2	2183.16
23.66	1172.85	1686.23	2183.55
23.68	1168.21	1682.37	2185.6
23.7	1169.43	1679.81	2187.74
23.72	1175.44	1680.88	2188.55
23.74	1182.95	1686.47	2187.87
23.76	1188.4	1695.1	2186.9
23.78	1190.11	1703.43	2187.35
23.8	1189.03	1708.02	2190.11
23.82	1187.85	1707.26	2194.39
23.84	1188.92	1702.38	2198.14
23.86	1192.63	1696.68	2199.29
23.88	1197.19	1693.62	2197.27
23.9	1200.19	1694.78	2193.6
23.92	1200.53	1699.09	2191.16
23.94	1199.37	1703.82	2192.46
23.96	1199.35	1706.55	2198.08
23.98	1202.42	1707.03	2206.1
24	1207.99	1707.44	2213.14
24.02	1212.86	1710.99	2216.2
24.04	1213.11	1719.6	2214.37
24.06	1206.92	1732.22	2209.28
24.08	1196.23	1744.85	2204.04
24.1	1185.97	1752.39	2201.35
24.12	1181.11	1751.28	2201.96
24.14	1183.36	1741.37	2204.39
24.16	1189.75	1726.08	2206
24.18	1194.29	1710.6	2204.77
24.2	1191.74	1699.44	2200.59
24.22	1181.23	1694.49	2195.29
24.24	1167.31	1694.64	2191.42
24.26	1157.54	1697	2190.68
24.28	1158.03	1698.69	2192.86
24.3	1169.62	1698.33	2195.98
24.32	1187.15	1696.35	2197.63
24.34	1202.25	1694.21	2196.39
24.36	1207.95	1693.31	2192.72
24.38	1202.42	1694.1	2188.52
24.4	1189.52	1696.01	2185.96
24.42	1176.16	1697.98	2186.09
24.44	1168.24	1699.12	2188.28
24.46	1167.71	1699.08	2190.76
24.48	1172.48	1698.04	2191.77
24.5	1178.69	1696.39	2190.73
24.52	1183.61	1694.43	2188.57
24.54	1187.07	1692.25	2186.94
24.56	1190.61	1689.81	2187.11
24.58	1195.29	1687.11	2188.95
24.6	1200.09	1684.26	2190.92
24.62	1202.22	1681.6	2191.05
24.64	1199.3	1679.64	2188.28
24.66	1191.78	1679.11	2183.32
24.68	1183.53	1680.73	2178.55
24.7	1180	1684.89	2176.74
24.72	1184.69	1691.28	2179.52
24.74	1196.46	1698.66	2186.27
24.76	1209.44	1705.1	2194.26
24.78	1216.07	1708.68	2199.99
24.8	1211.51	1708.48	2200.89
24.82	1196.76	1705.15	2196.69
24.84	1178.45	1700.65	2189.44
24.86	1165.32	1697.29	2182.43
24.88	1163.43	1696.37	2178.42
24.9	1172.93	1697.42	2178.35
24.92	1188.2	1698.45	2181.14
24.94	1201.3	1697.35	2184.57
24.96	1206.32	1693.42	2186.79
24.98	1202.29	1688.11	2187.41
25	1192.87	1684.35	2187.51
25.02	1183.51	1684.81	2188.72
25.04	1178.02	1689.97	2191.91
25.06	1176.75	1697.54	2196.36
25.08	1177.31	1703.51	2200.07
25.1	1176.98	1704.53	2200.99
25.12	1174.95	1700.03	2198.33
25.14	1172.86	1692.86	2193.29
25.16	1173.28	1687.75	2188.51
25.18	1177.45	1688.5	2186.6
25.2	1183.99	1695.58	2188.68
25.22	1189.57	1705.54	2193.67
25.24	1191.2	1712.82	2198.93
25.26	1188.48	1712.89	2201.75
25.28	1184.22	1704.88	2200.82
25.3	1182.76	1692.18	2196.87
25.32	1187.11	1680.61	2192.06
25.34	1196.66	1675.31	2188.66
25.36	1207.06	1678.02	2187.82
25.38	1212.58	1686.45	2189.18
25.4	1209.5	1695.84	2191.45
25.42	1198.52	1701.7	2193.48
25.44	1184.67	1702.06	2195.01
25.46	1174.65	1698.13	2196.58
25.48	1173.22	1693	2198.74
25.5	1180.57	1689.65	2201.27
25.52	1192.33	1689.38	2203
25.54	1202.02	1691.63	2202.47
25.56	1204.57	1694.89	2199.09
25.58	1198.95	1697.93	2193.88
25.6	1188.42	1700.43	2189.2
25.62	1178.5	1702.62	2187.54
25.64	1173.95	1704.52	2190.12
25.66	1176.41	1705.4	2196.02
25.68	1183.93	1704.18	2202.71
25.7	1192.4	1700.36	2207.38
25.72	1197.95	1694.86	2208.5
25.74	1198.8	1689.9	2206.51
25.76	1195.87	1687.93	2203.36
25.78	1191.83	1690.06	2201.08
25.8	1189.45	1695.23	2200.59
25.82	1190.21	1700.59	2201.34
25.84	1193.77	1703.08	2201.96
25.86	1198.43	1701.29	2201.47
25.88	1202.13	1696.27	2200.08
25.9	1203.4	1690.94	2199.05
25.92	1201.79	1688.33	2199.72
25.94	1197.8	1689.75	2202.41
25.96	1192.52	1694.14	2206.02
25.98	1187.14	1698.95	2208.68
26	1182.69	1701.86	2208.92
26.02	1179.83	1702.37	2206.59
26.04	1178.77	1702	2202.95
26.06	1179.22	1703.16	2199.7
26.08	1180.53	1707.39	2197.92
26.1	1181.84	1714.08	2197.41
26.12	1182.5	1720.67	2197.03
26.14	1182.29	1724.07	2195.82
26.16	1181.52	1722.52	2193.83
26.18	1180.81	1716.64	2192.19
26.2	1180.72	1709.01	2192.28
26.22	1181.43	1702.72	2194.53
26.24	1182.73	1699.62	2197.88
26.26	1184.28	1699.54	2200.3
26.28	1185.94	1700.76	2200.13
26.3	1187.98	1701.3	2197.35
26.32	1190.83	1700.27	2193.75
26.34	1194.63	1698.22	2191.89
26.36	1198.79	1696.57	2193.34
26.38	1201.93	1696.41	2197.54
26.4	1202.41	1697.76	2202.05
26.42	1199.14	1699.57	2204.04
26.44	1192.31	1700.54	2202.26
26.46	1183.53	1700.11	2197.9
26.48	1175.26	1698.77	2193.9
26.5	1169.77	1697.69	2193.03
26.52	1168.23	1697.78	2195.97
26.54	1170.38	1698.95	2200.77
26.56	1174.86	1700.15	2204.02
26.58	1180	1700.1	2203.12
26.6	1184.56	1698.34	2198.01
26.62	1187.93	1695.63	2191.37
26.64	1189.95	1693.61	2186.93
26.66	1190.48	1693.68	2187.24
26.68	1189.29	1696.06	2192.08
26.7	1186.37	1699.44	2198.81
26.72	1182.38	1701.71	2204.12
26.74	1178.83	1701.21	2206.19
26.76	1177.74	1697.82	2205.61
26.78	1180.6	1693.06	2204.64
26.8	1187.4	1689.31	2205.29
26.82	1196.36	1688.45	2207.61
26.84	1204.52	1690.81	2209.6
26.86	1209.18	1695.1	2208.68
26.88	1209.21	1699.2	2203.75
26.9	1205.61	1701.36	2196.38
26.92	1200.84	1701.16	2190.14
26.94	1197.35	1699.53	2188.39
26.96	1196.29	1698.09	2191.97
26.98	1197.01	1698.17	2198.44
27	1197.78	1700.13	2203.41
27.02	1197.02	1703.4	2203.34
27.04	1194.3	1706.95	2197.95
27.06	1190.45	1709.9	2190.59
27.08	1186.7	1711.85	2186.4
27.1	1183.71	1712.72	2189.09
27.12	1181.18	1712.47	2198.49
27.14	1178.4	1710.93	2210.42
27.16	1175.29	1708.01	2218.87
27.18	1173.01	1704.07	2219.44
27.2	1173.51	1700.18	2211.83
27.22	1178.04	1697.86	2200.01
27.24	1185.72	1698.32	2190
27.26	1193.25	1701.74	2186.6
27.28	1196.34	1706.86	2190.97
27.3	1192.28	1711.39	2200.31
27.32	1182.08	1713.09	2209.65
27.34	1170.58	1710.88	2214.56
27.36	1164.21	1705.46	2213.27
27.38	1167.33	1698.93	2207.12
27.4	1179.39	1693.76	2199.38
27.42	1194.67	1691.5	2193.38
27.44	1205.1	1692.17	2191.06
27.46	1204.65	1694.44	2192.5
27.48	1192.81	1696.62	2196.51
27.5	1175.02	1697.68	2201.55
27.52	1159.78	1697.82	2206.39
27.54	1153.99	1698.16	2210.3
27.56	1159.29	1699.8	2212.81
27.58	1171.45	1703.03	2213.56
27.6	1183.15	1707.02	2212.31
27.62	1188.27	1710.3	2209.14
27.64	1185.26	1711.72	2204.59
27.66	1177.52	1711.21	2199.53
27.68	1170.83	1709.85	2194.84
27.7	1169.59	1709.28	2191.06
27.72	1174.34	1710.66	2188.34
27.74	1181.82	1713.98	2186.6
27.76	1187.53	1717.99	2185.89
27.78	1188.81	1720.86	2186.53
27.8	1186.33	1721.13	2188.95
27.82	1183.33	1718.39	2193.21
27.84	1183.06	1713.38	2198.67
27.86	1186.38	1707.46	2203.94
27.88	1191.22	1701.99	2207.29
27.9	1194.16	1697.82	2207.37
27.92	1193.13	1695.23	2203.9
27.94	1189.2	1694.24	2197.9
27.96	1186.28	1694.79	2191.48
27.98	1188.74	1696.84	2187.09
28	1198.43	1700.09	2186.58
28.02	1213.03	1703.82	2190.46
28.04	1226.81	1706.97	2197.56
28.06	1233.38	1708.57	2205.45
28.08	1229	1708.28	2211.32
28.1	1214.5	1706.67	2213.18
28.12	1194.95	1704.99	2210.8
28.14	1177.28	1704.49	2205.96
28.16	1167.31	1705.76	2201.65
28.18	1167.57	1708.43	2200.66
28.2	1176.81	1711.55	2204.09
28.22	1190.95	1714.3	2210.63
28.24	1204.89	1716.65	2217.15
28.26	1214.2	1719.3	2220.29
28.28	1216.24	1723.03	2218.39
28.3	1210.73	1727.74	2212.41
28.32	1199.63	1731.96	2205.47
28.34	1186.67	1733.29	2201.04
28.36	1176.25	1729.65	2200.88
28.38	1172	1720.69	2204.01
28.4	1175.24	1708.46	2207.36
28.42	1184.3	1696.86	2207.77
28.44	1195.01	1689.94	2204.07
28.46	1202.49	1689.99	2197.9
28.48	1203.47	1696.43	2192.75
28.5	1197.82	1706.11	2191.65
28.52	1188.69	1714.91	2195.26
28.54	1180.8	1719.7	2201.32
28.56	1177.99	1719.58	2206.2
28.58	1181.29	1715.87	2207.29
28.6	1188.6	1711.07	2204.79
28.62	1195.96	1707.29	2201.6
28.64	1199.83	1705.41	2201.34
28.66	1198.78	1705.08	2205.71
28.68	1194.04	1705.51	2213.12
28.7	1188.42	1706.3	2219.41
28.72	1184.72	1707.7	2220.48
28.74	1184.33	1710.2	2214.98
28.76	1186.88	1713.73	2205.42
28.78	1190.77	1717.26	2196.78
28.8	1194.12	1719.16	2193.52
28.82	1195.48	1718.08	2196.84
28.84	1194.08	1713.91	2204.03
28.86	1189.73	1708.04	2210.26
28.88	1182.8	1702.72	2211.73
28.9	1174.36	1699.9	2208.07
28.92	1166.38	1700.23	2202.48
28.94	1161.39	1702.82	2199.45
28.96	1161.77	1705.91	2201.74
28.98	1168.52	1707.97	2208.46
29	1180.54	1708.48	2215.57
29.02	1194.63	1707.95	2218.56
29.04	1206.68	1707.27	2215.26
29.06	1213.2	1706.85	2207.3
29.08	1212.73	1706.3	2199
29.1	1206.19	1704.91	2194.64
29.12	1196.26	1702.45	2195.91
29.14	1186.08	1699.81	2201.08
29.16	1178.19	1698.85	2206.38
29.18	1174.02	1701.39	2208.59
29.2	1173.91	1707.95	2206.99
29.22	1177.52	1717.01	2203.55
29.24	1183.88	1725.49	2201.35
29.26	1191.45	1730.12	2202.42
29.28	1198.11	1729.12	2206.52
29.3	1201.72	1723.21	2211.59
29.32	1200.87	1715.32	2215.34
29.34	1195.82	1709.15	2216.79
29.36	1188.58	1707.37	2216.69
29.38	1182.12	1710.37	2216.54
29.4	1178.95	1716.22	2217.17
29.42	1179.81	1721.78	2218.02
29.44	1183.35	1724.35	2217.66
29.46	1187.09	1722.86	2215.15
29.48	1189.02	1718.31	2211.18
29.5	1188.85	1713.01	2207.89
29.52	1188.12	1709.47	2207.52
29.54	1188.96	1709.22	2210.64
29.56	1192.46	1712.25	2215.49
29.58	1197.69	1717.19	2218.84
29.6	1202.13	1722.02	2218.09
29.62	1203.34	1724.91	2213
29.64	1200.63	1724.94	2206.07
29.66	1195.81	1722.39	2200.87
29.68	1192.29	1718.51	2199.82
29.7	1192.99	1714.99	2202.52
29.72	1198.57	1713.25	2206.22
29.74	1206.75	1713.92	2207.8
29.76	1213.54	1716.65	2206.19
29.78	1215.29	1720.37	2203.28
29.8	1210.63	1723.84	2202.77
29.82	1201.1	1726.23	2207.42
29.84	1190.33	1727.33	2216.8
29.86	1182.35	1727.47	2227.06
29.88	1180.14	1727.04	2233.04
29.9	1184.97	1726.25	2231.63
29.92	1196.67	1725.11	2224.14
29.94	1214	1723.95	2215.99
29.96	1234.96	1723.78	2213.93
29.98	1256.58	1726.37	2222.1
30	1274.99	1733.48	2239.55
30.02	1285.97	1745.68	2260.52
30.04	1286.31	1761.33	2277.42
30.06	1275.29	1776.57	2284.65
30.08	1255.39	1786.54	2281.19
30.1	1231.61	1787.53	2270.41
30.12	1209.54	1778.87	2257.68
30.14	1193.24	1763.57	2247.26
30.16	1183.9	1747.14	2240.35
30.18	1180.15	1735.01	2235.41
30.2	1179.5	1730.1	2229.99
30.22	1180.02	1731.53	2222.89
30.24	1181.18	1735.5	2215.1
30.26	1183.42	1737.57	2209.03
30.28	1186.96	1735.16	2206.79
30.3	1190.95	1728.8	2208.73
30.32	1193.58	1721.49	2213.09
30.34	1193.17	1716.73	2217.01
30.36	1189.45	1716.35	2218.11
30.38	1183.96	1719.58	2215.65
30.4	1179.28	1723.76	2210.65
30.42	1177.43	1726.12	2205.14
30.44	1178.6	1725.49	2201.06
30.46	1181.09	1722.78	2199.48
30.48	1182.4	1720.12	2200.45
30.5	1180.94	1719.29	2203.27
30.52	1177	1720.51	2206.91
30.54	1172.46	1722.49	2210.31
30.56	1169.4	1723.46	2212.51
30.58	1168.66	1722.55	2212.92
30.6	1169.45	1720.38	2211.54
30.62	1170.09	1718.56	2209.19
30.64	1169.58	1718.39	2207.18
30.66	1168.58	1719.83	2206.78
30.68	1169.23	1721.39	2208.4
30.7	1173.69	1721.19	2211.19
30.72	1182.51	1718.44	2213.38
30.74	1193.92	1714.24	2213.3
30.76	1204.58	1711.12	2210.47
30.78	1211.36	1711.5	2206.03
30.8	1212.99	1716.08	2202.28
30.82	1210.55	1723.18	2201.37
30.84	1206.54	1729.65	2204
30.86	1203.24	1732.64	2208.99
30.88	1201.49	1731.34	2213.89
30.9	1200.65	1727.44	2216.38
30.92	1199.62	1724.04	2215.53
30.94	1197.98	1723.72	2212.1
30.96	1196.41	1726.89	2207.98
30.98	1196.06	1731.51	2204.94
31	1197.35	1734.41	2203.74
31.02	1199.36	1733.2	2203.97
31.04	1200.34	1727.81	2204.73
31.06	1199.06	1720.57	2205.42
31.08	1196.06	1714.94	2206.14
31.1	1193.71	1713.57	2207.42
31.12	1194.87	1716.99	2209.61
31.14	1200.85	1723.45	2212.38
31.16	1210.19	1730.09	2214.9
31.18	1219.09	1734.45	2216.38
31.2	1223.47	1735.66	2216.71
31.22	1221.38	1734.47	2216.46
31.24	1214.18	1732.52	2216.39
31.26	1205.71	1731.22	2216.74
31.28	1199.93	1731.13	2216.89
31.3	1198.51	1731.9	2215.79
31.32	1200.05	1732.85	2212.87
31.34	1201.28	1733.46	2208.67
31.36	1199.54	1733.69	2204.83
31.38	1194.74	1733.75	2203.12
31.4	1189.45	1733.82	2204.29
31.42	1187.18	1733.79	2207.48
31.44	1189.9	1733.32	2210.69
31.46	1196.52	1732.13	2212.07
31.48	1203.52	1730.16	2211.15
31.5	1207.05	1727.69	2209.12
31.52	1205.26	1725.17	2207.95
31.54	1199.29	1723.07	2208.9
31.56	1192.12	1721.76	2211.52
31.58	1186.54	1721.54	2213.84
31.6	1183.35	1722.61	2213.74
31.62	1181.32	1724.95	2210.58
31.64	1178.77	1728.1	2205.8
31.66	1175.41	1731.15	2202.15
31.68	1173.08	1732.97	2201.84
31.7	1174.55	1732.73	2205.01
31.72	1181.26	1730.51	2209.49
31.74	1191.56	1727.44	2212.28
31.76	1201.01	1725.36	2211.59
31.78	1204.78	1725.86	2208.28
31.8	1200.81	1729.4	2205.45
31.82	1191.47	1734.87	2206.39
31.84	1182.58	1740.1	2212.27
31.86	1180.02	1742.94	2221.11
31.88	1186.12	1742.36	2228.74
31.9	1198.07	1739.05	2231.34
31.92	1209.48	1734.9	2227.75
31.94	1214.26	1731.95	2220.29
31.96	1210.37	1731.28	2213.23
31.98	1201	1732.53	2210.16
32	1192.47	1734.34	2211.85
32.02	1190.1	1735.28	2215.98
32.04	1194.77	1734.8	2218.97
32.06	1202.34	1733.45	2218.5
32.08	1206.42	1732.42	2215.07
32.1	1202.57	1732.69	2211.5
32.12	1191.39	1734.43	2210.79
32.14	1178.32	1736.95	2213.74
32.16	1170.22	1739.29	2218.23
32.18	1171.1	1740.87	2220.5
32.2	1179.47	1741.85	2217.81
32.22	1189.28	1742.84	2210.48
32.24	1193.74	1744.39	2202.04
32.26	1189.58	1746.47	2197.16
32.28	1179.25	1748.51	2198.73
32.3	1169.38	1749.78	2205.91
32.32	1166.76	1749.96	2214.62
32.34	1174.1	1749.36	2219.96
32.36	1188.41	1748.65	2219.24
32.38	1202.78	1748.25	2213.52
32.4	1210.51	1747.95	2206.84
32.42	1208.89	1746.85	2203.56
32.44	1200.5	1743.93	2205.62
32.46	1191.19	1738.73	2211.49
32.48	1186.36	1731.75	2217.24
32.5	1187.68	1724.31	2219.17
32.52	1192.48	1717.99	2216.11
32.54	1195.86	1713.91	2209.98
32.56	1194.09	1712.45	2204.47
32.58	1187.07	1713.3	2202.63
32.6	1178.33	1715.82	2205.13
32.62	1172.75	1719.26	2210.1
32.64	1173.39	1722.88	2214.6
32.66	1179.76	1725.82	2216.49
32.68	1188.16	1727.18	2215.65
32.7	1194.13	1726.41	2213.63
32.72	1195.02	1723.8	2212.37
32.74	1191.35	1720.73	2212.81
32.76	1185.96	1719.32	2214.45
32.78	1182	1721.37	2215.98
32.8	1180.9	1727.28	2216.41
32.82	1181.94	1735.52	2215.82
32.84	1183.34	1743.12	2215.16
32.86	1184.17	1747.27	2215.38
32.88	1185.4	1746.83	2216.6
32.9	1189.49	1743.19	2218.02
32.92	1198.48	1739.61	2218.79
32.94	1212.14	1739.56	2218.98
32.96	1227.36	1744.98	2220.17
32.98	1239.37	1755.45	2224.77
33	1244.26	1768.8	2234.64
33.02	1241.06	1782.64	2249.69
33.04	1232.3	1795.68	2267.37
33.06	1222.46	1807.94	2283.54
33.08	1215.48	1819.71	2294.12
33.1	1212.72	1830.13	2296.74
33.12	1212.77	1836.55	2291.45
33.14	1212.91	1835.48	2280.28
33.16	1211.36	1824.73	2266.14
33.18	1208.52	1805.48	2251.66
33.2	1206.49	1782.59	2238.67
33.22	1207.17	1762.87	2228.29
33.24	1210.36	1751.85	2221.16
33.26	1213.25	1750.92	2217.55
33.28	1212.03	1756.69	2217.12
33.3	1204.52	1762.9	2218.71
33.32	1192.11	1763.99	2220.52
33.34	1179.68	1758.08	2220.8
33.36	1173.08	1747.73	2218.81
33.38	1175.73	1737.97	2215.23
33.4	1186.33	1733.03	2211.88
33.42	1199.35	1733.69	2210.56
33.44	1208.03	1737.16	2211.86
33.46	1208.28	1739.28	2214.66
33.48	1201.06	1737.56	2216.72
33.5	1191.75	1733.02	2216.11
33.52	1186.78	1729.54	2212.48
33.54	1189.62	1731.05	2207.49
33.56	1198.56	1738.56	2203.85
33.58	1207.71	1749.05	2203.72
33.6	1210.61	1757.02	2207.33
33.62	1204.23	1757.95	2212.82
33.64	1190.9	1751.23	2217.31
33.66	1176.94	1740.85	2218.65
33.68	1168.93	1733.06	2216.69
33.7	1169.82	1732.59	2213.25
33.72	1177.43	1739.7	2210.93
33.74	1186.07	1749.91	2211.43
33.76	1190.27	1756.73	2214.55
33.78	1188.26	1755.58	2218.49
33.8	1182.89	1746.52	2221.13
33.82	1179.74	1734.16	2221.49
33.84	1183.4	1724.78	2220.32
33.86	1194.53	1722.62	2219.4
33.88	1209.32	1727.59	2220.07
33.9	1221.76	1735.72	2221.98
33.92	1227.07	1741.9	2223.07
33.94	1224.24	1743.1	2220.82
33.96	1216.2	1739.96	2214.07
33.98	1207.71	1735.89	2204.27
34	1202.47	1734.52	2195.12
34.02	1201.31	1737.2	2190.83
34.04	1202.37	1742.23	2193.75
34.06	1202.98	1746.27	2202.95
34.08	1201.73	1746.71	2214.51
34.1	1199.3	1743.5	2223.45
34.12	1197.67	1739.07	2226.35
34.14	1198.44	1736.65	2222.99
34.16	1201.42	1738.08	2216.28
34.18	1204.74	1742.64	2210.35
34.2	1206.11	1747.69	2208.22
34.22	1204.47	1750.52	2210.11
34.24	1200.72	1750.05	2213.57
34.26	1197.09	1747.39	2215.27
34.28	1195.5	1744.82	2213.16
34.3	1196.27	1744.16	2207.9
34.32	1197.87	1745.58	2202.46
34.34	1198.11	1747.79	2200.35
34.36	1195.77	1749.23	2203.38
34.38	1191.66	1749.28	2210.45
34.4	1188.26	1748.59	2218.09
34.42	1188.22	1748.24	2222.4
34.44	1192.54	1748.55	2221.38
34.46	1199.81	1748.46	2216.08
34.48	1206.82	1746.29	2210.07
34.5	1210.25	1741.23	2207.37
34.52	1208.52	1734.59	2210.16
34.54	1202.56	1729.59	2217.51
34.56	1195.34	1729.62	2225.92
34.58	1190.26	1735.86	2231.28
34.6	1189.6	1746.01	2231.17
34.62	1193.45	1755.16	2226.05
34.64	1199.89	1758.37	2218.87
34.66	1205.86	1753.66	2213.27
34.68	1208.53	1743.41	2211.49
34.7	1206.38	1733.08	2213.28
34.72	1199.78	1728.13	2216.32
34.74	1190.94	1730.79	2217.82
34.76	1183.08	1738.82	2216.4
34.78	1179.25	1746.96	2212.86
34.8	1181.04	1750.21	2209.74
34.82	1187.78	1746.85	2209.63
34.84	1196.65	1739.3	2213.62
34.86	1203.9	1732.43	2220.47
34.88	1206.57	1730.46	2227.22
34.9	1203.98	1734.44	2230.71
34.92	1197.95	1742.01	2229.21
34.94	1191.68	1749.17	2223.22
34.96	1187.73	1753.02	2215.13
34.98	1186.41	1753.33	2208.01
35	1185.8	1752.14	2204.21
35.02	1183.26	1751.77	2204.52
35.04	1177.71	1752.91	2208.17
35.06	1170.94	1754.12	2213.52
35.08	1166.96	1753.22	2218.9
35.1	1169.51	1749.37	2223.2
35.12	1179.48	1744.22	2226.03
35.14	1193.97	1741.09	2227.52
35.16	1208.07	1742.67	2227.96
35.18	1218.46	1748.87	2227.64
35.2	1226.61	1756.63	2226.92
35.22	1239.06	1762.16	2226.28
35.24	1264.07	1764.34	2226.55
35.26	1306.3	1766.88	2228.93
35.28	1362.43	1777.43	2234.88
35.3	1420.83	1803.65	2245.78
35.32	1465.93	1848.21	2262.55
35.34	1485.22	1905.95	2285.03
35.36	1475.11	1964.96	2311.61
35.38	1442.35	2011.56	2339.13
35.4	1400.21	2036.55	2363.43
35.42	1361.73	2039.24	2380.46
35.44	1333.83	2027.2	2387.66
35.46	1315.53	2011.78	2384.96
35.48	1300.83	2002.12	2374.92
35.5	1284.01	2000.95	2361.83
35.52	1263.81	2004.28	2349.94
35.54	1243.83	2004.7	2341.7
35.56	1229.43	1996.02	2336.82
35.58	1223.41	1976.52	2332.65
35.6	1223.68	1949.05	2325.62
35.62	1224.51	1918.55	2313.19
35.64	1220.39	1889.03	2295.18
35.66	1209.91	1861.84	2273.96
35.68	1196.68	1836.27	2253.48
35.7	1186.94	1811.56	2237.51
35.72	1185.2	1788.51	2228.14
35.74	1191.06	1769.57	2225.05
35.76	1199.4	1757.24	2225.91
35.78	1203.65	1752.12	2227.47
35.8	1200.19	1752.14	2226.97
35.82	1190.64	1753.58	2223.11
35.84	1180.68	1753.33	2216.41
35.86	1176.24	1750.65	2208.79
35.88	1179.48	1747.37	2202.61
35.9	1187.56	1746.19	2199.68
35.92	1194.68	1748.48	2200.5
35.94	1196.19	1752.96	2204.02
35.96	1191.78	1756.43	2208.16
35.98	1185.7	1755.93	2210.75
36	1183.84	1750.99	2210.58
36.02	1189.62	1744.15	2208.09
36.04	1201.57	1739.43	2205.17
36.06	1214.08	1739.71	2204.22
36.08	1220.82	1744.66	2206.92
36.1	1218.58	1750.83	2213.15
36.12	1209.02	1753.77	2220.97
36.14	1197.33	1750.97	2227.56
36.16	1188.96	1743.57	2230.6
36.18	1186.5	1735.76	2229.54
36.2	1188.83	1732.12	2225.75
36.22	1192.62	1734.76	2221.66
36.24	1195.03	1741.95	2219.35
36.26	1195.49	1749.26	2219.41
36.28	1195.49	1752.44	2220.81
36.3	1196.88	1750.06	2221.81
36.32	1200.02	1744.3	2221.25
36.34	1203.44	1739.39	2219.4
36.36	1205.01	1738.7	2217.73
36.38	1203.83	1742.56	2217.9
36.4	1200.97	1748.1	2220.43
36.42	1198.63	1751.29	2224.26
36.44	1198.12	1749.75	2227.27
36.46	1198.43	1744.46	2227.67
36.48	1196.7	1739.11	2225.16
36.5	1190.42	1737.71	2221.24
36.52	1179.97	1741.84	2218.27
36.54	1169.46	1749.37	2218.02
36.56	1164.86	1755.71	2220.55
36.58	1170.28	1756.55	2224.18
36.6	1184.92	1750.57	2226.58
36.62	1202.61	1740.4	2226.27
36.64	1214.91	1731.16	2223.47
36.66	1215.81	1727.6	2219.91
36.68	1205.33	1731.45	2217.61
36.7	1189.66	1740.63	2217.61
36.72	1177.58	1750.58	2219.4
36.74	1175.35	1756.85	2221.43
36.76	1183.22	1757.31	2222.2
36.78	1195.63	1752.88	2221.25
36.8	1204.95	1746.47	2219.31
36.82	1206.29	1741.12	2217.53
36.84	1200.35	1738.4	2216.54
36.86	1192.49	1738.07	2215.99
36.88	1188.96	1738.82	2214.91
36.9	1192.64	1739.49	2212.76
36.92	1201.12	1739.78	2210.16
36.94	1208.41	1740.25	2208.76
36.96	1208.76	1741.61	2210.21
36.98	1200.41	1744.12	2214.83
37	1186.61	1747.42	2220.9
37.02	1173.61	1750.93	2225.37
37.04	1166.85	1754.34	2225.46
37.06	1168.05	1757.76	2220.39
37.08	1174.58	1761.45	2212.11
37.1	1181.61	1765.21	2204.37
37.12	1185.1	1768.21	2200.81
37.14	1183.9	1769.25	2202.94
37.16	1179.75	1767.49	2209.4
37.18	1175.59	1763.11	2216.72
37.2	1173.47	1757.39	2221.3
37.22	1173.63	1752.05	2221.28
37.24	1175.07	1748.33	2217.32
37.26	1176.78	1746.27	2212
37.28	1178.7	1744.88	2208.22
37.3	1181.52	1742.89	2207.73
37.32	1185.6	1739.76	2210.41
37.34	1190.21	1736.15	2214.74
37.36	1193.56	1733.57	2218.83
37.38	1194	1733.39	2221.32
37.4	1191.27	1735.89	2221.76
37.42	1187	1739.99	2220.37
37.44	1183.71	1743.82	2217.61
37.46	1183.19	1745.82	2213.92
37.48	1185.17	1745.55	2209.83
37.5	1187.54	1743.86	2206.14
37.52	1187.84	1742.22	2203.88
37.54	1185.18	1741.71	2204
37.56	1181.14	1742.42	2206.8
37.58	1178.95	1743.65	2211.67
37.6	1181.25	1744.54	2217.3
37.62	1188.2	1744.88	2222.28
37.64	1196.89	1745.24	2225.81
37.66	1202.9	1746.42	2227.9
37.68	1202.91	1748.54	2229.08
37.7	1196.71	1750.6	2229.76
37.72	1187.49	1750.79	2229.76
37.74	1179.99	1747.73	2228.35
37.76	1177.83	1741.59	2224.88
37.78	1181.66	1734.59	2219.43
37.8	1189.06	1730.11	2213.17
37.82	1196.28	1730.97	2207.95
37.84	1200.57	1737.67	2205.41
37.86	1201.52	1747.76	2206.07
37.88	1200.85	1756.82	2209.09
37.9	1200.93	1760.62	2212.72
37.92	1203.05	1757.41	2215.28
37.94	1206.73	1748.85	2216.07
37.96	1210.2	1739.3	2215.68
37.98	1211.75	1733.44	2215.51
38	1210.68	1733.85	2216.96
38.02	1207.58	1739.66	2220.52
38.04	1203.58	1747.02	2225.49
38.06	1199.54	1751.27	2230.26
38.08	1195.68	1749.47	2233.06
38.1	1191.85	1741.99	2232.66
38.12	1188.19	1732.29	2228.9
38.14	1185.41	1725.05	2222.7
38.16	1184.47	1723.73	2215.77
38.18	1185.84	1728.79	2210
38.2	1188.9	1737.54	2206.89
38.22	1192.13	1745.64	2207.02
38.24	1193.96	1749.31	2209.87
38.26	1193.73	1747.21	2214.04
38.28	1192.22	1740.93	2217.91
38.3	1191.1	1734.07	2220.31
38.32	1191.89	1730.36	2221.13
38.34	1195	1731.91	2221.21
38.36	1199.52	1738.38	2221.7
38.38	1203.89	1747.28	2223.21
38.4	1206.9	1755.31	2225.19
38.42	1208.29	1759.77	2226.13
38.44	1208.55	1759.57	2224.53
38.46	1208.17	1755.34	2220.06
38.48	1206.95	1748.88	2214.14
38.5	1204.1	1742.27	2209.48
38.52	1199	1737.08	2208.69
38.54	1192.15	1734.02	2212.7
38.56	1185.46	1733.09	2220.07
38.58	1181.47	1733.83	2227.63
38.6	1181.93	1735.69	2232.19
38.62	1186.59	1738.18	2232.35
38.64	1193.18	1740.85	2229.2
38.66	1198.53	1743.15	2225.53
38.68	1200.39	1744.49	2224.04
38.7	1198.64	1744.33	2225.57
38.72	1195.14	1742.49	2228.69
38.74	1192.39	1739.38	2230.69
38.76	1191.9	1736.07	2229.54
38.78	1193.31	1734.05	2225.28
38.8	1194.89	1734.68	2220.14
38.82	1194.93	1738.5	2217.03
38.84	1193.1	1744.82	2217.68
38.86	1190.65	1751.71	2221.41
38.88	1189.49	1756.65	2225.53
38.9	1190.74	1757.58	2227.11
38.92	1193.81	1753.85	2224.84
38.94	1196.81	1746.72	2219.84
38.96	1197.88	1738.96	2214.87
38.98	1196.46	1733.63	2212.45
39	1193.62	1732.74	2213.17
39.02	1191.14	1736.19	2215.42
39.04	1189.97	1741.84	2216.53
39.06	1189.45	1746.5	2214.71
39.08	1187.75	1747.6	2210.37
39.1	1183.54	1744.44	2205.93
39.12	1177.5	1738.59	2204.26
39.14	1172.47	1733.05	2206.81
39.16	1171.93	1730.62	2212.72
39.18	1177.57	1732.46	2219.34
39.2	1187.62	1737.47	2223.93
39.22	1197.29	1742.91	2225.22
39.24	1201.36	1745.85	2223.9
39.26	1197.36	1744.72	2221.73
39.28	1187.52	1739.99	2220.11
39.3	1177.83	1733.88	2219.05
39.32	1174.9	1729.17	2217.51
39.34	1182.02	1727.89	2214.58
39.36	1197.09	1730.54	2210.72
39.38	1213.62	1736.14	2207.9
39.4	1224.18	1742.94	2208.46
39.42	1224.4	1749.23	2213.35
39.44	1215.17	1753.8	2221.03
39.46	1201.67	1756.06	2228.01
39.48	1190.25	1755.75	2230.75
39.5	1184.81	1752.86	2227.87
39.52	1185.11	1747.71	2221.18
39.54	1187.68	1741.15	2214.74
39.56	1188.6	1734.55	2212.52
39.58	1186.15	1729.45	2215.93
39.6	1181.73	1726.94	2223.01
39.62	1178.65	1727.09	2229.52
39.64	1179.6	1728.96	2231.56
39.66	1184.78	1731.16	2227.87
39.68	1191.72	1732.7	2220.46
39.7	1196.8	1733.62	2213.29
39.72	1197.47	1734.84	2209.78
39.74	1193.57	1737.44	2210.8
39.76	1187.08	1741.66	2214.39
39.78	1180.62	1746.45	2217.24
39.8	1175.95	1749.85	2216.95
39.82	1173.29	1750.14	2213.61
39.84	1171.98	1747.01	2209.71
39.86	1171.67	1741.96	2208.51
39.88	1172.97	1737.61	2211.93
39.9	1177.08	1736.3	2219.35
39.92	1184.52	1738.71	2227.81
39.94	1194	1743.46	2233.68
39.96	1202.42	1747.95	2234.5
39.98	1206.16	1749.83	2230.06
40	1203.15	1748.38	2222.32
40.02	1194.19	1744.8	2214.17
40.04	1182.97	1741.31	2208.1
40.06	1174.32	1739.75	2205.3
40.08	1171.97	1740.42	2205.57
40.1	1176.77	1742.15	2207.87
40.12	1186.52	1743.23	2210.97
40.14	1197.28	1742.76	2213.95
40.16	1205.3	1741.35	2216.3
40.18	1208.6	1740.67	2217.91
40.2	1207.43	1742.22	2218.87
40.22	1203.57	1746.04	2219.4
40.24	1199.23	1750.44	2219.66
40.26	1196.08	1752.9	2219.59
40.28	1194.83	1751.67	2218.84
40.3	1195.31	1747.13	2216.99
40.32	1196.71	1741.79	2213.9
40.34	1197.79	1739.1	2210.1
40.36	1197.11	1741.46	2206.87
40.38	1193.46	1748.78	2205.71
40.4	1186.44	1758.41	2207.49
40.42	1177.02	1766.42	2211.77
40.44	1167.58	1769.6	2216.77
40.46	1161.14	1766.94	2220.24
40.48	1159.95	1759.92	2220.73
40.5	1164.28	1751.47	2218.61
40.52	1171.95	1744.42	2215.96
40.54	1179.28	1740.32	2215.35
40.56	1182.83	1739.15	2218.21
40.58	1181.22	1739.97	2223.71
40.6	1175.84	1741.88	2229.14
40.62	1170.1	1744.55	2231.42
40.64	1167.56	1748.17	2229.13
40.66	1170.05	1752.93	2223.54
40.68	1176.87	1758.61	2218.02
40.7	1185.33	1764.53	2216.11
40.72	1192.48	1769.93	2219.36
40.74	1196.65	1774.45	2226.29
40.76	1198.12	1778.14	2233.19
40.78	1198.44	1781.09	2236.34
40.8	1199.04	1782.91	2234.1
40.82	1200.03	1782.57	2227.9
40.84	1200.07	1778.82	2221.2
40.86	1197.32	1771.13	2217.35
40.88	1190.88	1760.49	2217.65
40.9	1181.8	1749.44	2220.69
40.92	1172.94	1741.15	2223.42
40.94	1167.76	1737.95	2223.22
40.96	1168.63	1740.15	2219.49
40.98	1175.69	1745.81	2213.89
41	1186.75	1751.7	2209.25
41.02	1198.3	1755	2207.81
41.04	1207.06	1754.68	2209.97
41.06	1211.29	1751.89	2214.33
41.08	1211.23	1749.09	2218.7
41.1	1208.69	1748.5	2221.38
41.12	1206.03	1750.77	2221.85
41.14	1205.02	1754.59	2220.59
41.16	1206.16	1757.53	2218.33
41.18	1208.57	1757.47	2215.53
41.2	1210.5	1753.85	2212.3
41.22	1210.15	1747.99	2208.9
41.24	1206.55	1742.39	2206.16
41.26	1200.04	1739.34	2205.25
41.28	1192.33	1739.73	2207.02
41.3	1185.82	1742.58	2211.2
41.32	1182.56	1745.62	2216.25
41.34	1183.32	1746.5	2220.05
41.36	1187.12	1743.99	2221.16
41.38	1191.63	1738.66	2219.69
41.4	1194.27	1732.6	2217.25
41.42	1193.56	1728.47	2215.82
41.44	1189.91	1728.29	2216.43
41.46	1185.38	1732.45	2218.36
41.48	1182.63	1739.53	2219.73
41.5	1183.43	1746.81	2218.88
41.52	1187.74	1751.45	2215.76
41.54	1193.73	1751.64	2212.19
41.56	1198.88	1747.39	2210.82
41.58	1201.33	1740.58	2213.29
41.6	1200.78	1734.08	2218.99
41.62	1198.38	1730.56	2225.21
41.64	1195.78	1731.38	2228.84
41.66	1194.04	1736.02	2228.37
41.68	1193.03	1742.52	2225.01
41.7	1191.9	1748.4	2221.88
41.72	1190.01	1751.78	2221.93
41.74	1187.71	1752.01	2225.79
41.76	1186.37	1749.69	2231.14
41.78	1187.44	1746	2234.09
41.8	1191.23	1742	2231.9
41.82	1196.33	1738.3	2225.18
41.84	1200.1	1735.19	2218.13
41.86	1200.2	1733.1	2216.4
41.88	1196.12	1732.87	2223.69
41.9	1189.73	1735.54	2239.23
41.92	1184.44	1741.59	2257.68
41.94	1183.24	1750.24	2271.65
41.96	1186.95	1759.29	2275.45
41.98	1193.61	1765.71	2268.09
42	1199.59	1767.05	2253.57
42.02	1201.76	1762.65	2238.67
42.04	1199.34	1754.18	2229.29
42.06	1194.44	1744.99	2227.62
42.08	1190.78	1738.57	2231.56
42.1	1191.5	1736.95	2236.47
42.12	1197.29	1739.87	2238.11
42.14	1205.99	1745.1	2234.93
42.16	1213.91	1749.74	2228.47
42.18	1217.96	1751.75	2222.03
42.2	1217.3	1750.85	2218.38
42.22	1213.53	1748.35	2218.21
42.24	1209.4	1746.23	2219.99
42.26	1206.91	1745.88	2221.18
42.28	1206.1	1747.38	2219.89
42.3	1205.21	1749.59	2215.96
42.32	1202.08	1750.85	2210.86
42.34	1195.77	1749.89	2206.76
42.36	1187.39	1746.45	2205.3
42.38	1179.6	1741.35	2206.89
42.4	1175.06	1736.09	2210.77
42.42	1175.01	1732.23	2215.55
42.44	1178.72	1730.91	2219.85
42.46	1184.04	1732.53	2222.72
42.48	1188.7	1736.63	2223.64
42.5	1191.31	1742.02	2222.53
42.52	1191.66	1747.09	2219.71
42.54	1190.17	1750.35	2215.93
42.56	1187.19	1750.99	2212.32
42.58	1182.86	1749.32	2210.02
42.6	1177.49	1746.7	2209.68
42.62	1172.3	1744.98	2211.07
42.64	1169.45	1745.55	2213.09
42.66	1171.25	1748.56	2214.35
42.68	1178.62	1752.81	2213.95
42.7	1189.92	1756.33	2212.09
42.72	1201.07	1757.47	2210.04
42.74	1207.28	1755.84	2209.4
42.76	1205.68	1752.47	2211.12
42.78	1197.31	1749.11	2214.77
42.8	1187.31	1747.13	2218.72
42.82	1182.94	1746.77	2221.02
42.84	1190.25	1747.27	2220.63
42.86	1211.24	1747.94	2218.25
42.88	1242.94	1749.28	2216.3
42.9	1278.86	1753.48	2217.9
42.92	1311.88	1763.52	2225.46
42.94	1337.08	1781.43	2239.49
42.96	1352.97	1806.52	2258.21
42.98	1360.83	1834.8	2278.11
43	1362.88	1860.17	2295.15
43.02	1360.59	1876.78	2306.11
43.04	1354.14	1881.53	2309.44
43.06	1343.09	1875.22	2305.48
43.08	1327.59	1861.76	2296.05
43.1	1308.97	1846.03	2283.65
43.12	1289.42	1831.57	2270.64
43.14	1270.95	1819.35	2258.66
43.16	1254.45	1808.23	2248.4
43.18	1239.64	1796.58	2239.82
43.2	1225.91	1783.88	2232.54
43.22	1213.28	1771.32	2226.36
43.24	1202.76	1761.09	2221.5
43.26	1195.61	1754.92	2218.6
43.28	1192.13	1753.06	2218.3
43.3	1190.89	1754.13	2220.74
43.32	1189.26	1756.17	2225.2
43.34	1185.01	1757.84	2230.19
43.36	1178.19	1759.01	2233.91
43.38	1171.61	1760.37	2235.08
43.4	1169.55	1762.38	2233.43
43.42	1175.03	1764.39	2229.9
43.44	1187.34	1764.77	2226.06
43.46	1201.57	1761.92	2223.32
43.48	1210.73	1755.63	2222.22
43.5	1209.54	1747.62	2222.14
43.52	1197.61	1740.91	2221.75
43.54	1180.2	1738.2	2219.82
43.56	1165.66	1740.29	2215.95
43.58	1161.03	1745.57	2210.93
43.6	1168.18	1750.93	2206.38
43.62	1182.82	1753.59	2204.04
43.64	1196.92	1752.65	2204.9
43.66	1203.27	1749.43	2208.72
43.68	1199.46	1746.45	2214.08
43.7	1188.89	1745.7	2218.82
43.72	1178.55	1747.47	2220.91
43.74	1174.69	1750.32	2219.14
43.76	1179.3	1752.37	2213.59
43.78	1189.24	1752.72	2205.8
43.8	1198.54	1752.16	2198.29
43.82	1202.15	1752.54	2193.87
43.84	1198.95	1755.3	2194.67
43.86	1192.02	1760.22	2201.23
43.88	1186.41	1765.28	2212.1
43.9	1185.74	1767.78	2224.25
43.92	1190.01	1766.11	2234.03
43.94	1195.91	1760.87	2238.66
43.96	1199.21	1754.55	2237.36
43.98	1197.61	1750.03	2231.64
44	1192.26	1748.84	2224.63
44.02	1186.78	1750.21	2219.57
44.04	1184.79	1751.78	2218.42
44.06	1187.45	1751.27	2221.17
44.08	1192.68	1748.09	2226.2
44.1	1196.65	1743.74	2231.48
44.12	1196.32	1740.81	2235.87
44.14	1191.52	1741.07	2239.66
44.16	1185.1	1744.21	2244.16
44.18	1181.06	1747.87	2250.6
44.2	1181.99	1749.13	2259.13
44.22	1187.38	1746.46	2268.68
44.24	1193.89	1740.79	2277.66
44.26	1197.42	1735.04	2285.24
44.28	1195.68	1732.35	2292.18
44.3	1189.48	1734.19	2300.57
44.32	1182.27	1739.52	2312.54
44.34	1177.97	1745.57	2328.73
44.36	1178.76	1749.61	2347.33
44.38	1184.01	1750.55	2364.61
44.4	1190.92	1749.38	2376.56
44.42	1196.45	1748.21	2380.89
44.44	1199.03	1748.66	2378.07
44.46	1199.2	1750.77	2370.86
44.48	1198.78	1753.17	2362.57
44.5	1199.25	1754.26	2355.04
44.52	1200.58	1753.54	2347.63
44.54	1201.22	1752.1	2337.91
44.56	1199.27	1751.77	2323.48
44.58	1194.06	1753.65	2304
44.6	1186.95	1757.06	2281.93
44.62	1180.95	1759.7	2261.65
44.64	1179.08	1759.11	2247.22
44.66	1182.69	1754.45	2240.35
44.68	1190.55	1747.29	2239.56
44.7	1199.27	1740.91	2241.13
44.72	1204.98	1738.39	2241.34
44.74	1205.14	1740.67	2238.41
44.76	1199.75	1746	2233.31
44.78	1191.21	1750.99	2228.68
44.8	1183.11	1752.81	2226.86
44.82	1178.49	1750.93	2228.17
44.84	1178.56	1747.4	2230.56
44.86	1182.36	1745.34	2230.97
44.88	1187.49	1746.76	2227.3
44.9	1191.42	1751.12	2220.07
44.92	1192.75	1755.59	2212.32
44.94	1191.75	1756.91	2208.03
44.96	1190.06	1753.61	2209.8
44.98	1189.68	1747.09	2217.23
45	1191.77	1740.81	2227
45.02	1195.97	1738.08	2234.53
45.04	1200.53	1739.87	2236.48
45.06	1203.25	1744.11	2232.39
45.08	1202.8	1747.01	2224.81
45.1	1199.57	1745.54	2217.73
45.12	1195.62	1739.49	2214.34
45.14	1193.65	1731.82	2215.38
45.16	1195.41	1726.89	2218.93
45.18	1200.53	1727.79	2221.78
45.2	1206.51	1734.36	2221.33
45.22	1209.91	1743.11	2217.13
45.24	1208.29	1749.23	2211.02
45.26	1201.69	1749.3	2205.99
45.28	1192.71	1743.3	2204.43
45.3	1185.13	1734.48	2206.78
45.32	1181.77	1727.53	2211.41
45.34	1182.76	1725.95	2215.56
45.36	1185.53	1730.26	2216.95
45.38	1186.46	1738.05	2215.07
45.4	1183.26	1745.53	2211.36
45.42	1176.66	1749.58	2208.47
45.44	1170.13	1749.22	2208.77
45.46	1167.76	1745.57	2213.12
45.48	1171.49	1740.83	2220.44
45.5	1179.46	1736.89	2228.21
45.52	1186.8	1734.6	2233.7
45.54	1188.4	1733.86	2235.2
45.56	1182.31	1734.29	2232.63
45.58	1171.44	1735.71	2227.37
45.6	1162.46	1738.17	2221.44
45.62	1162.14	1741.51	2216.45
45.64	1173.35	1744.98	2213.03
45.66	1192.85	1747.35	2210.87
45.68	1212.61	1747.59	2209.25
45.7	1223.92	1745.68	2207.82
45.72	1222.09	1742.85	2206.96
45.74	1209.07	1741.13	2207.55
45.76	1192.49	1742.14	2210.32
45.78	1181.44	1746.09	2215.1
45.8	1181.62	1751.42	2220.65
45.82	1192.33	1755.59	2225.06
45.84	1207.23	1756.4	2226.76
45.86	1218.04	1753.2	2225.44
45.88	1219.22	1747.29	2222.35
45.9	1210.68	1741.16	2219.69
45.92	1197.41	1737.18	2219.36
45.94	1186.1	1736.43	2221.85
45.96	1181.32	1738.28	2225.73
45.98	1183.22	1740.92	2228.4
46	1188.17	1742.47	2227.48
46.02	1191.54	1741.89	2222.32
46.04	1190.84	1739.39	2214.5
46.06	1187.13	1736.1	2207.23
46.08	1183.96	1733.42	2203.74
46.1	1184.73	1732.33	2205.61
46.12	1190.27	1733.13	2211.93
46.14	1198.1	1735.47	2219.79
46.16	1203.95	1738.61	2225.77
46.18	1204.31	1741.63	2227.64
46.2	1198.45	1743.69	2225.33
46.22	1188.71	1744.26	2220.63
46.24	1178.98	1743.38	2216.09
46.26	1172.56	1741.85	2213.54
46.28	1170.74	1741.13	2213.33
46.3	1172.86	1742.77	2214.5
46.32	1177.61	1747.53	2215.63
46.34	1184.27	1754.75	2215.83
46.36	1193.04	1762.2	2215.22
46.38	1204.1	1766.92	2214.62
46.4	1216.26	1766.61	2214.78
46.42	1226.4	1760.91	2215.78
46.44	1230.49	1751.86	2216.9
46.46	1225.7	1743.18	2217.15
46.48	1212.46	1738.48	2215.98
46.5	1194.9	1739.56	2213.74
46.52	1179.24	1745.45	2211.57
46.54	1170.76	1752.9	2210.75
46.56	1171.2	1757.99	2212
46.58	1178	1758.12	2215.05
46.6	1185.93	1753.24	2218.79
46.62	1190.19	1745.71	2221.9
46.64	1189.04	1738.98	2223.5
46.66	1184.55	1735.8	2223.51
46.68	1180.89	1736.86	2222.58
46.7	1181.52	1740.72	2221.62
46.72	1186.83	1744.74	2221.4
46.74	1193.92	1746.61	2222.12
46.76	1198.5	1745.52	2223.45
46.78	1197.66	1742.47	2224.7
46.8	1191.86	1739.64	2225.12
46.82	1184.74	1739.17	2224.21
46.84	1180.99	1742.15	2221.9
46.86	1183.48	1748.1	2218.62
46.88	1191.5	1755.29	2215.22
46.9	1201.1	1761.53	2212.63
46.92	1207.4	1765.01	2211.53
46.94	1207.31	1764.96	2211.98
46.96	1201.22	1761.78	2213.36
46.98	1192.64	1756.74	2214.6
47	1186.09	1751.47	2214.76
47.02	1184.63	1747.35	2213.51
47.04	1188.39	1745.09	2211.37
47.06	1194.92	1744.58	2209.43
47.08	1200.85	1745.05	2208.74
47.1	1203.94	1745.53	2209.72
47.12	1204.12	1745.3	2211.97
47.14	1203.09	1744.29	2214.56
47.16	1202.89	1743	2216.64
47.18	1204.37	1742.22	2217.9
47.2	1206.61	1742.41	2218.58
47.22	1207.44	1743.34	2219.01
47.24	1204.92	1744.07	2219.07
47.26	1198.58	1743.5	2218.07
47.28	1189.96	1741.03	2215.16
47.3	1181.9	1737.14	2210.22
47.32	1177.27	1733.38	2204.41
47.34	1177.55	1731.64	2200.02
47.36	1182.14	1733.23	2199.42
47.38	1188.68	1738.06	2203.64
47.4	1194.08	1744.54	2211.52
47.42	1195.85	1750.27	2219.96
47.44	1193.08	1753.2	2225.36
47.46	1186.82	1752.56	2225.46
47.48	1179.52	1749.14	2220.52
47.5	1174.06	1744.69	2213.16
47.52	1172.6	1740.9	2206.83
47.54	1175.72	1738.5	2203.97
47.56	1182.3	1737.13	2204.83
47.58	1190.02	1735.87	2207.68
47.6	1196.38	1734.23	2210.25
47.62	1199.73	1732.78	2211.24
47.64	1199.76	1732.97	2211.12
47.66	1197.5	1736.26	2211.43
47.68	1194.53	1742.96	2213.46
47.7	1192.25	1751.7	2216.96
47.72	1191.35	1759.79	2220.12
47.74	1191.85	1764.49	2220.79
47.76	1193.53	1764.38	2218.12
47.78	1196.41	1760.05	2213.58
47.8	1200.72	1753.75	2210.3
47.82	1206.41	1748.08	2211.25
47.84	1212.58	1744.58	2217.18
47.86	1217.18	1743.16	2225.79
47.88	1217.69	1742.45	2232.77
47.9	1212.28	1741.17	2234.22
47.92	1201.19	1739.23	2228.99
47.94	1187.2	1738.03	2219.54
47.96	1174.84	1739.57	2210.63
47.98	1168.6	1744.91	2206.67
48	1170.84	1753.08	2209.19
48.02	1180.57	1761.13	2216.15
48.04	1193.77	1765.57	2223.2
48.06	1205.14	1764.33	2226.48
48.08	1210.38	1758.09	2224.85
48.1	1207.87	1750.12	2220.53
48.12	1199.08	1744.57	2217.56
48.14	1187.53	1744.17	2219.16
48.16	1177.08	1748.69	2225.64
48.18	1170.46	1755.06	2234.09
48.2	1168.6	1759.19	2240.03
48.22	1170.94	1758.23	2240.01
48.24	1176.19	1752.19	2233.55
48.26	1183.02	1743.74	2223.34
48.28	1190.33	1736.51	2213.69
48.3	1197.24	1733	2208.08
48.32	1202.85	1733.3	2207.48
48.34	1206.32	1735.42	2210.17
48.36	1207.03	1736.99	2213.09
48.38	1204.82	1736.96	2213.82
48.4	1200.04	1736.29	2211.9
48.42	1193.47	1737.14	2208.85
48.44	1186.05	1741.01	2206.97
48.46	1178.9	1747.31	2207.79
48.48	1173.23	1753.3	2211.19
48.5	1170.37	1755.58	2215.56
48.52	1171.36	1752.32	2218.87
48.54	1176.39	1744.62	2219.91
48.56	1184.29	1736.24	2218.87
48.58	1192.54	1731.56	2217.03
48.6	1198.1	1733.1	2215.74
48.62	1198.82	1739.98	2215.58
48.64	1194.65	1748.39	2216.02
48.66	1187.87	1753.83	2215.93
48.68	1182.04	1753.58	2214.51
48.7	1180.11	1748.27	2212.01
48.72	1182.71	1741.25	2209.7
48.74	1187.75	1736.49	2209.21
48.76	1191.6	1736.27	2211.49
48.78	1191.32	1739.96	2216.04
48.8	1186.53	1744.73	2221.01
48.82	1179.77	1747.5	2224.11
48.84	1175.08	1746.97	2223.76
48.86	1175.58	1744.31	2220.06
48.88	1181.59	1742.24	2214.81
48.9	1190.39	1743.22	2210.57
48.92	1197.88	1747.74	2209.37
48.94	1201.03	1754.1	2211.56
48.96	1199.53	1759.46	2215.68
48.98	1195.8	1761.57	2219.29
49	1193.2	1760.02	2220.37
49.02	1193.75	1756.31	2218.57
49.04	1196.89	1752.64	2215.45
49.06	1199.99	1750.53	2213.58
49.08	1200.21	1749.98	2214.99
49.1	1196.52	1749.75	2219.88
49.12	1190.43	1748.43	2226.28
49.14	1184.94	1745.48	2231.08
49.16	1182.58	1741.63	2231.76
49.18	1183.8	1738.32	2227.96
49.2	1186.81	1736.79	2221.81
49.22	1188.97	1737.37	2216.92
49.24	1188.74	1739.53	2216.43
49.26	1186.74	1742.55	2221.27
49.28	1185.25	1746.11	2229.61
49.3	1186.48	1750.53	2237.83
49.32	1190.84	1756.2	2242.38
49.34	1196.52	1762.87	2241.64
49.36	1200.65	1769.29	2236.54
49.38	1201.28	1773.62	2229.86
49.4	1198.73	1774.43	2224.62
49.42	1195.45	1771.66	2222.49
49.44	1194.2	1766.82	2223.24
49.46	1196.11	1762.29	2225.27
49.48	1199.81	1759.95	2226.87
49.5	1202.34	1760.17	2227.19
49.52	1201.33	1761.69	2226.54
49.54	1196.83	1762.49	2225.78
49.56	1191.52	1761.14	2225.47
49.58	1188.94	1757.74	2225.42
49.6	1190.97	1753.79	2224.92
49.62	1196.26	1751.19	2223.49
49.64	1200.79	1750.91	2221.47
49.66	1200.41	1752.33	2220.06
49.68	1193.67	1753.58	2220.57
49.7	1183.09	1752.75	2223.53
49.72	1173.91	1749.18	2228.22
49.74	1171	1743.92	2232.91
49.76	1175.81	1739.21	2235.81
49.78	1185.47	1737.14	2235.97
49.8	1194.49	1738.38	2233.71
49.82	1198.11	1741.8	2230.14
49.84	1195.18	1745.08	2226.35
49.86	1188.6	1746.05	2222.74
49.88	1183.24	1743.97	2219.03
49.9	1182.59	1739.91	2214.86
49.92	1186.58	1736.25	2210.51
49.94	1191.74	1735.37	2207.08
49.96	1193.8	1738.46	2205.97
49.98	1190.84	1744.9	2207.82
50	1184.75	1752.55	2211.88
50.02	1180.12	1758.73	2216.17
50.04	1181.12	1761.41	2218.5
50.06	1188.5	1759.96	2217.81
50.08	1198.82	1755.34	2214.87
50.1	1206.32	1749.54	2211.88
50.12	1206.57	1744.71	2211.09
50.14	1199.25	1742.19	2213.4
50.16	1188.48	1742.06	2217.68
50.18	1180.26	1743.23	2221.44
50.2	1178.74	1744.07	2222.36
50.22	1183.59	1743.42	2219.79
50.24	1190.26	1741.22	2215.2
50.26	1192.95	1738.7	2211.33
50.28	1188.36	1737.7	2210.6
50.3	1178	1739.61	2213.62
50.32	1167.44	1744.35	2218.99
50.34	1163.14	1750.13	2224.16
50.36	1168.52	1754.12	2227.06
50.38	1181.94	1753.85	2227.28
50.4	1197.57	1748.66	2226.1
50.42	1208.54	1740.24	2225.45
50.44	1210.7	1732.01	2226.53
50.46	1204.55	1727.49	2228.89
50.48	1194.52	1728.54	2230.76
50.5	1186.22	1734.43	2230.21
50.52	1183.29	1742.2	2226.44
50.54	1185.68	1748.27	2220.4
50.56	1190.28	1750.2	2214.29
50.58	1193.1	1747.81	2210.23
50.6	1191.77	1743.12	2209.07
50.62	1186.74	1739.02	2210
50.64	1180.8	1737.7	2211.16
50.66	1177.23	1739.66	2210.96
50.68	1177.83	1743.63	2209.04
50.7	1182.02	1747.5	2206.56
50.72	1187.2	1749.43	2205.42
50.74	1190.29	1748.6	2207.02
50.76	1189.32	1745.29	2211.33
50.78	1184.42	1740.36	2216.76
50.8	1177.67	1734.74	2221.01
50.82	1172.06	1729.21	2222.26
50.84	1170.08	1724.53	2220.18
50.86	1172.65	1721.67	2216.05
50.88	1178.76	1721.66	2212.09
50.9	1185.99	1725.23	2210.31
50.92	1191.62	1732.16	2211.52
50.94	1193.79	1741.02	2214.95
50.96	1192.35	1749.43	2218.77
50.98	1188.81	1754.96	2220.97
51	1185.63	1756.04	2220.45
51.02	1184.99	1752.61	2217.48
51.04	1187.78	1746.05	2213.61
51.06	1193.14	1738.54	2210.89
51.08	1198.88	1732.29	2210.92
51.1	1202.52	1728.86	2214.08
51.12	1202.46	1728.91	2219.41
51.14	1198.58	1732.3	2225.03
51.16	1192.19	1738.17	2228.94
51.18	1185.33	1745.14	2229.84
51.2	1179.9	1751.43	2227.53
51.22	1177.06	1755.24	2222.81
51.24	1177.08	1755.39	2216.91
51.26	1179.55	1751.89	2210.98
51.28	1183.58	1746.21	2205.78
51.3	1187.97	1740.78	2201.72
51.32	1191.32	1738.02	2199.23
51.34	1192.33	1739.1	2198.86
51.36	1190.31	1743.38	2201.23
51.38	1185.85	1748.69	2206.51
51.4	1180.92	1752.49	2213.97
51.42	1178.38	1753.2	2221.9
51.44	1180.6	1750.94	2228.05
51.46	1188.08	1747.25	2230.61
51.48	1198.73	1743.99	2229.04
51.5	1208.51	1742.17	2224.38
51.52	1213.28	1741.41	2218.84
51.54	1210.89	1740.42	2214.66
51.56	1202.41	1738.13	2213.02
51.58	1191.61	1734.66	2213.6
51.6	1183.03	1731.45	2214.91
51.62	1179.58	1730.4	2215.28
51.64	1181.2	1732.53	2213.92
51.66	1185.24	1737.14	2211.36
51.68	1188.3	1741.96	2209.09
51.7	1188.45	1744.33	2208.61
51.72	1186.26	1742.75	2210.53
51.74	1184.28	1737.78	2214.22
51.76	1185.16	1731.75	2218.23
51.78	1189.84	1727.5	2221.12
51.8	1196.95	1726.8	2222.28
51.82	1203.71	1729.46	2222.16
51.84	1207.74	1733.57	2221.86
51.86	1208.47	1736.65	2222.37
51.88	1207.19	1737.03	2224.02
51.9	1205.84	1734.65	2226.21
51.92	1205.36	1730.99	2227.87
51.94	1204.94	1728.15	2228.03
51.96	1202.69	1727.91	2226.29
51.98	1197.24	1731	2222.99
52	1189.2	1737.02	2218.92
52.02	1181.19	1744.74	2214.97
52.04	1176.42	1752.55	2211.78
52.06	1176.6	1758.75	2209.63
52.08	1180.69	1761.85	2208.47
52.1	1185.29	1760.93	2208.12
52.12	1186.84	1756.03	2208.36
52.14	1183.87	1748.41	2208.98
52.16	1178.15	1740.45	2209.79
52.18	1173.68	1734.81	2210.66
52.2	1174.12	1733.34	2211.45
52.22	1180.33	1736.14	2212.06
52.24	1189.49	1741.36	2212.3
52.26	1196.69	1746.12	2212.02
52.28	1197.77	1747.92	2211.15
52.3	1191.97	1746.03	2209.88
52.32	1182.47	1741.79	2208.82
52.34	1174.68	1737.82	2208.83
52.36	1173.12	1736.42	2210.71
52.38	1178.86	1738.17	2214.71
52.4	1189.08	1741.62	2220.13
52.42	1198.76	1744.23	2225.49
52.44	1203.58	1743.98	2229.05
52.46	1202.11	1740.72	2229.69
52.48	1196.15	1736.38	2227.54
52.5	1189.16	1733.86	2223.98
52.52	1184.01	1735.3	2221.04
52.54	1181.43	1740.74	2220.3
52.56	1180.13	1747.98	2222.12
52.58	1178.24	1753.78	2225.41
52.6	1175.02	1755.65	2228.23
52.62	1171.5	1753.19	2228.85
52.64	1169.82	1748.2	2226.58
52.66	1171.62	1743.54	2222.08
52.68	1176.75	1741.45	2216.92
52.7	1183.11	1742.29	2212.8
52.72	1187.87	1744.43	2210.85
52.74	1189.14	1745.37	2211.37
52.76	1187.08	1743.33	2213.99
52.78	1183.78	1738.44	2217.92
52.8	1181.92	1732.8	2222.23
52.82	1183.13	1729.41	2225.84
52.84	1187.03	1730.63	2227.62
52.86	1191.57	1736.87	2226.68
52.88	1194.22	1746.44	2222.89
52.9	1193.52	1756.34	2217.3
52.92	1189.78	1763.79	2212
52.94	1184.86	1767.42	2209.39
52.96	1181.1	1767.69	2210.87
52.98	1180.16	1766.34	2215.88
53	1182.36	1765.14	2221.85
53.02	1186.79	1764.86	2225.35
53.04	1192	1764.85	2223.92
53.06	1196.62	1763.63	2217.64
53.08	1199.79	1759.92	2209.41
53.1	1201.19	1753.68	2203.64
53.12	1200.78	1746.47	2203.98
53.14	1198.79	1740.77	2211.32
53.16	1195.67	1738.81	2223.15
53.18	1192.21	1741.3	2234.69
53.2	1189.51	1747.05	2241.3
53.22	1188.64	1753.43	2240.64
53.24	1190.18	1757.73	2233.69
53.26	1193.85	1758.52	2223.98
53.28	1198.49	1756.35	2215.69
53.3	1202.44	1753.44	2211.66
53.32	1204.34	1752.39	2212.34
53.34	1203.66	1754.84	2216.2
53.36	1201.01	1760.55	2220.91
53.38	1197.8	1767.6	2224.69
53.4	1195.49	1773.37	2226.85
53.42	1194.82	1775.79	2227.64
53.44	1195.37	1774.24	2227.51
53.46	1195.69	1769.57	2226.6
53.48	1194.08	1763.43	2224.76
53.5	1189.59	1757.36	2221.93
53.52	1182.72	1752.24	2218.58
53.54	1175.53	1748.26	2215.67
53.56	1170.83	1745.33	2214.16
53.58	1170.88	1743.53	2214.34
53.6	1176.2	1743.16	2215.6
53.62	1185.1	1744.45	2216.71
53.64	1194.26	1747.17	2216.55
53.66	1200.22	1750.5	2214.93
53.68	1201.02	1753.25	2212.69
53.7	1197.05	1754.52	2211.28
53.72	1190.8	1754.06	2211.84
53.74	1185.49	1752.41	2214.47
53.76	1183.32	1750.48	2218.12
53.78	1184.44	1749	2221.16
53.8	1187.12	1748.27	2222.34
53.82	1189.05	1748.26	2221.54
53.84	1188.94	1749.08	2219.88
53.86	1187.47	1751.35	2219.11
53.88	1186.86	1755.96	2220.66
53.9	1189.41	1763.41	2224.76
53.92	1195.83	1773.03	2230.25
53.94	1204.47	1782.71	2235.03
53.96	1211.95	1789.44	2237
53.98	1214.97	1790.68	2235.12
54	1212.18	1785.73	2229.91
54.02	1204.99	1776.28	2223.3
54.04	1196.94	1765.86	2217.83
54.06	1191.78	1758.23	2215.45
54.08	1191.54	1755.67	2216.58
54.1	1195.51	1757.95	2219.89
54.12	1200.76	1762.6	2222.94
54.14	1203.78	1766.33	2223.44
54.16	1202.33	1766.64	2220.63
54.18	1196.49	1762.95	2215.79
54.2	1188.54	1756.56	2211.81
54.22	1181.78	1749.79	2211.61
54.24	1179.08	1744.73	2216.5
54.26	1181.76	1742.35	2225.11
54.28	1189.25	1742.45	2233.89
54.3	1199.38	1744.06	2238.82
54.32	1209.14	1746.13	2237.57
54.34	1215.4	1747.92	2230.82
54.36	1215.83	1748.97	2221.96
54.38	1209.56	1748.96	2215.28
54.4	1197.69	1747.67	2213.6
54.42	1183.24	1745.11	2216.69
54.44	1170.41	1741.79	2221.59
54.46	1163.13	1738.77	2224.45
54.48	1163.51	1737.34	2222.92
54.5	1170.96	1738.37	2217.6
54.52	1182.36	1741.77	2211.57
54.54	1193.44	1746.35	2208.42
54.56	1200.62	1750.25	2209.89
54.58	1202.43	1751.8	2214.75
54.6	1199.66	1750.36	2219.52
54.62	1194.48	1746.61	2220.7
54.64	1188.92	1742.25	2217.02
54.66	1183.97	1739.14	2210.35
54.68	1179.58	1738.53	2204.6
54.7	1175.61	1740.49	2203.34
54.72	1172.72	1743.94	2207.65
54.74	1172.5	1747.21	2215.4
54.76	1176.52	1748.64	2222.52
54.78	1184.86	1747.3	2225.41
54.8	1195.28	1743.29	2222.91
54.82	1203.72	1737.76	2216.85
54.84	1206.18	1732.52	2210.8
54.86	1200.97	1729.39	2207.98
54.88	1190	1729.46	2209.52
54.9	1178.17	1732.55	2214.23
54.92	1170.98	1737.18	2219.56
54.94	1171.78	1741.18	2223.22
54.96	1180	1742.74	2224.28
54.98	1191.57	1741.48	2223.22
55	1201.15	1738.88	2221.12
55.02	1205.01	1737.7	2218.79
55.04	1202.89	1740.52	2216.35
55.06	1197.79	1748.15	2213.6
55.08	1194.03	1758.84	2210.63
55.1	1194.6	1768.75	2208.1
55.12	1199.5	1773.71	2206.92
55.14	1205.84	1771.4	2207.54
55.16	1209.65	1762.61	2209.48
55.18	1208.21	1751.04	2211.5
55.2	1201.61	1741.48	2212.42
55.22	1192.79	1737.39	2212.01
55.24	1185.93	1739.26	2211.25
55.26	1184.29	1744.46	2211.68
55.28	1188.57	1748.91	2214.32
55.3	1196.64	1749.27	2218.77
55.32	1204.62	1744.7	2223.24
55.34	1208.8	1737.1	2225.58
55.36	1207.36	1729.82	2224.59
55.38	1201.16	1725.75	2220.83
55.4	1193.16	1725.84	2216.37
55.42	1186.98	1728.94	2213.53
55.44	1185.14	1732.82	2213.6
55.46	1187.91	1735.6	2216.13
55.48	1193.34	1736.84	2219.45
55.5	1198.28	1737.38	2221.81
55.52	1200.08	1738.52	2222.46
55.54	1197.94	1740.86	2221.94
55.56	1193.25	1743.76	2221.43
55.58	1188.7	1745.79	2221.66
55.6	1186.72	1745.64	2222.33
55.62	1187.94	1743.08	2222.31
55.64	1190.83	1739.19	2220.58
55.66	1192.63	1735.87	2217.17
55.68	1191.14	1734.75	2213.41
55.7	1186.24	1736.44	2211.18
55.72	1180.23	1740.21	2211.83
55.74	1176.59	1744.57	2215.25
55.76	1177.84	1748.09	2219.9
55.78	1183.82	1750.09	2223.66
55.8	1191.6	1750.9	2225.02
55.82	1197.02	1751.5	2223.69
55.84	1197.2	1752.91	2220.55
55.86	1192.41	1755.63	2216.84
55.88	1186.04	1759.36	2213.44
55.9	1182.68	1763.2	2210.6
55.92	1185.32	1765.96	2208.33
55.94	1193.39	1766.73	2206.9
55.96	1202.93	1765.12	2206.95
55.98	1208.75	1761.48	2209.12
56	1207.43	1756.66	2213.28
56.02	1199.2	1751.65	2218.22
56.04	1187.81	1747.2	2222
56.06	1178.28	1743.48	2223.05
56.08	1174.18	1740.19	2221.18
56.1	1175.79	1736.95	2217.85
56.12	1180.46	1733.83	2215.35
56.14	1184.45	1731.67	2215.29
56.16	1185.23	1731.82	2217.51
56.18	1182.62	1735.42	2220
56.2	1178.34	1742.42	2220.16
56.22	1174.5	1751.1	2216.59
56.24	1172.16	1758.49	2210.16
56.26	1171.05	1761.63	2203.72
56.28	1170.38	1759.18	2200.51
56.3	1170.05	1752.31	2202.2
56.32	1171.05	1744.37	2207.82
56.34	1174.71	1739.25	2214.36
56.36	1181.27	1739.31	2218.57
56.38	1188.94	1744.07	2218.91
56.4	1194.35	1750.39	2216.39
56.42	1194.37	1754.29	2213.72
56.44	1188.23	1753.26	2213.45
56.46	1178.49	1747.8	2216.24
56.48	1170.01	1741.15	2220.34
56.5	1167.47	1737.39	2222.77
56.52	1172.72	1738.92	2221.31
56.54	1183.69	1745.01	2215.98
56.56	1195.56	1752.14	2209.24
56.58	1203.47	1756.21	2204.58
56.6	1205.14	1755.03	2204.45
56.62	1201.94	1749.79	2208.8
56.64	1197.71	1744.31	2215.07
56.66	1196.3	1742.7	2219.61
56.68	1199.4	1746.68	2219.63
56.7	1206	1754.4	2214.72
56.72	1213.61	1761.56	2207.05
56.74	1220.36	1764.19	2200.28
56.76	1226.49	1761.49	2198
56.78	1234.04	1756.87	2202.33
56.8	1245.25	1756.49	2213.25
56.82	1260.48	1765.87	2228.89
56.84	1277.21	1786.46	2246.27
56.86	1290.88	1814.28	2262.17
56.88	1296.94	1841.31	2273.91
56.9	1293.22	1859.12	2279.93
56.92	1281.06	1862.79	2280.12
56.94	1264.74	1853.02	2275.85
56.96	1249.63	1835.49	2269.45
56.98	1239.93	1817.82	2263.39
57	1237.21	1805.87	2259.25
57.02	1240.28	1801.4	2257.11
57.04	1245.99	1801.99	2255.66
57.06	1250.77	1803.11	2253.18
57.08	1251.84	1800.95	2248.66
57.1	1248.07	1794.39	2242.69
57.12	1240.11	1785.06	2237.18
57.14	1229.97	1775.89	2234.33
57.16	1220.22	1769.1	2235.15
57.18	1212.97	1764.88	2238.69
57.2	1209.01	1761.64	2242.38
57.22	1207.51	1757.33	2243.39
57.24	1206.47	1751.03	2240.25
57.26	1203.9	1743.78	2233.76
57.28	1199	1737.98	2226.6
57.3	1192.78	1735.92	2221.83
57.32	1187.52	1738.28	2221.17
57.34	1185.41	1743.51	2224.16
57.36	1187.06	1748.61	2228.4
57.38	1190.93	1750.78	2230.99
57.4	1194.12	1748.95	2230.08
57.42	1194.16	1744.51	2225.66
57.44	1190.62	1740.52	2219.36
57.46	1185.58	1740.08	2213.36
57.48	1182.34	1744.59	2209.28
57.5	1183.36	1752.9	2207.61
57.52	1188.54	1761.82	2207.92
57.54	1195.12	1767.59	2209.58
57.56	1199.32	1767.73	2212.25
57.58	1198.73	1762.13	2215.95
57.6	1193.88	1753.06	2220.59
57.62	1187.95	1744	2225.5
57.64	1184.8	1738.14	2229.45
57.66	1186.53	1737.15	2231.14
57.68	1192.23	1740.72	2230.04
57.7	1198.71	1747.09	2226.82
57.72	1202.64	1753.97	2223.2
57.74	1202.73	1759.52	2221.03
57.76	1200.4	1762.82	2221.26
57.78	1198.54	1763.85	2223.43
57.8	1199.25	1763.07	2225.91
57.82	1202.27	1761.09	2226.9
57.84	1205.04	1758.36	2225.49
57.86	1204.59	1755.24	2222.23
57.88	1199.75	1752.05	2218.74
57.9	1192.19	1749.13	2216.75
57.92	1185.4	1746.76	2217.02
57.94	1182.4	1745.12	2218.95
57.96	1183.7	1744.24	2220.99
57.98	1186.98	1744.09	2221.69
58	1188.84	1744.7	2220.62
58.02	1187.32	1746.25	2218.74
58.04	1183.49	1748.89	2217.78
58.06	1180.71	1752.52	2219.18
58.08	1182.13	1756.54	2223.07
58.1	1188.1	1759.8	2228.01
58.12	1195.35	1760.91	2231.68
58.14	1198.85	1758.79	2232.04
58.16	1195.22	1753.27	2228.52
58.18	1185.44	1745.4	2222.32
58.2	1174.93	1737.33	2215.84
58.22	1170.67	1731.63	2211.42
58.24	1176.9	1730.33	2210.14
58.26	1192.27	1734.06	2211.35
58.28	1210.19	1741.64	2213.19
58.3	1222.42	1750.35	2213.75
58.32	1223.78	1756.92	2212.24
58.34	1215.1	1758.7	2209.51
58.36	1202.58	1754.83	2207.52
58.38	1194.01	1746.62	2208.18
58.4	1194.23	1737.13	2212.14
58.42	1202.42	1729.95	2218.29
58.44	1213.02	1727.76	2224.22
58.46	1219.37	1731.25	2227.42
58.48	1217.73	1738.93	2226.61
58.5	1209.32	1747.91	2222.3
58.52	1199.15	1755.22	2216.5
58.54	1192.71	1759.09	2211.67
58.56	1192.63	1759.47	2209.49
58.58	1197.43	1757.61	2210.21
58.6	1202.86	1755.1	2212.77
58.62	1204.72	1752.84	2215.53
58.64	1201.35	1750.68	2217.17
58.66	1194.14	1747.81	2217.16
58.68	1186.31	1743.73	2215.75
58.7	1180.69	1738.86	2213.64
58.72	1178.41	1734.65	2211.56
58.74	1178.87	1732.79	2210.05
58.76	1180.88	1734.12	2209.55
58.78	1183.75	1738.05	2210.39
58.8	1187.51	1742.68	2212.6
58.82	1192.25	1745.85	2215.74
58.84	1197.26	1746.31	2218.7
58.86	1200.94	1744.34	2220.13
58.88	1201.78	1741.45	2219.06
58.9	1199.62	1739.37	2215.74
58.92	1196.21	1738.97	2211.82
58.94	1194.36	1739.9	2209.74
58.96	1196.1	1741.08	2211.43
58.98	1201	1741.77	2217
59	1205.95	1742.26	2224.34
59.02	1206.81	1743.74	2230.03
59.04	1201.02	1747.34	2231.07
59.06	1189.5	1752.93	2226.71
59.08	1176.55	1758.65	2219.02
59.1	1167.63	1761.63	2211.9
59.12	1166.33	1759.59	2208.93
59.14	1172.44	1752.36	2211.33
59.16	1182.32	1742.33	2217.19
59.18	1191.19	1733.43	2222.57
59.2	1196.08	1729.14	2223.85
59.22	1197.21	1730.63	2219.91
59.24	1197.26	1736.25	2212.9
59.26	1198.92	1742.56	2207.09
59.28	1202.58	1746.29	2206.46
59.3	1205.79	1746.08	2212.44
59.32	1204.96	1742.92	2223.06
59.34	1198.05	1739.15	2234.02
59.36	1186.59	1736.8	2240.97
59.38	1175.29	1736.34	2241.61
59.4	1169.52	1736.64	2236.53
59.42	1172.06	1736.15	2228.57
59.44	1181.25	1734.27	2221.04
59.46	1191.76	1732.05	2216.2
59.48	1197.59	1731.64	2214.58
59.5	1195.6	1734.78	2215.47
59.52	1187.17	1741.52	2217.82
59.54	1177.33	1749.9	2220.95
59.56	1171.64	1756.97	2224.55
59.58	1172.93	1760.42	2228.19
59.6	1179.8	1759.87	2230.9
59.62	1187.76	1756.94	2231.43
59.64	1192.15	1754.15	2228.95
59.66	1191.03	1753.42	2223.84
59.68	1186.16	1755.02	2217.88
59.7	1181.69	1757.65	2213.51
59.72	1181.44	1759.44	2212.57
59.74	1186.42	1759.18	2215.26
59.76	1194.31	1756.8	2219.93
59.78	1200.94	1753.18	2224.05
59.8	1202.89	1749.3	2225.67
59.82	1199.5	1745.69	2224.5
59.84	1193.11	1742.35	2222.03
59.86	1187.48	1739.3	2220.6
59.88	1185.4	1737.05	2221.94
59.9	1187.06	1736.53	2226.08
59.92	1190.09	1738.46	2231.33
59.94	1191.21	1742.5	2235.08
[truncated: 63,538 more rows]

## Sheet: Fig.7
X	Y1	Y2	Y3	Y4	Y5
Potential (V)	500 unpolished	500 polished	600 unpolished	600 polished	700 polished
-0.6	0.00987	-0.006	-0.00569	-0.09096	-0.03112
-0.599	0.0101	-0.00569	-0.00633	-0.09042	-0.0309
-0.598	0.00987	-0.00585	-0.00633	-0.09001	-0.03067
-0.597	0.00979	-0.00569	-0.00633	-0.08961	-0.03059
-0.596	0.00979	-0.00562	-0.00633	-0.08906	-0.03021
-0.595	0.01002	-0.00539	-0.00569	-0.08839	-0.03006
-0.594	0.00979	-0.00516	-0.00569	-0.08798	-0.02961
-0.593	0.00987	-0.00524	-0.00569	-0.0873	-0.02953
-0.592	0.00964	-0.00509	-0.00506	-0.08703	-0.02923
-0.591	0.00994	-0.00486	-0.00443	-0.08649	-0.02892
-0.59	0.00987	-0.00501	-0.00506	-0.08622	-0.02877
-0.589	0.00987	-0.00486	-0.00443	-0.08567	-0.02854
-0.588	0.00987	-0.00463	-0.0038	-0.08513	-0.02816
-0.587	0.00979	-0.00463	-0.0038	-0.08459	-0.02809
-0.586	0.00972	-0.00448	-0.0038	-0.08418	-0.02778
-0.585	0.00987	-0.00433	-0.0038	-0.08364	-0.02763
-0.584	0.00979	-0.0041	-0.00316	-0.08323	-0.02748
-0.583	0.00979	-0.00387	-0.00316	-0.08256	-0.0271
-0.582	0.00972	-0.00402	-0.00316	-0.08201	-0.02695
-0.581	0.00972	-0.00387	-0.00316	-0.08188	-0.02665
-0.58	0.00964	-0.00364	-0.00253	-0.08134	-0.02649
-0.579	0.00957	-0.00372	-0.0019	-0.08107	-0.02642
-0.578	0.00979	-0.00357	-0.0019	-0.08052	-0.02611
-0.577	0.00957	-0.00357	-0.0019	-0.07998	-0.02589
-0.576	0.00957	-0.00342	-0.0019	-0.07957	-0.02573
-0.575	0.00957	-0.00319	-0.00253	-0.07903	-0.02558
-0.574	0.00934	-0.00319	-0.0019	-0.07863	-0.02536
-0.573	0.00957	-0.00304	-0.0019	-0.07808	-0.02513
-0.572	0.00957	-0.00281	-0.00253	-0.07768	-0.0249
-0.571	0.00957	-0.00273	-0.00253	-0.07727	-0.0246
-0.57	0.00972	-0.00258	-0.0019	-0.07686	-0.0246
-0.569	0.00957	-0.00266	-0.0019	-0.07646	-0.02444
-0.568	0.00941	-0.00251	-0.0019	-0.07605	-0.02406
-0.567	0.00964	-0.00243	-0.0019	-0.07564	-0.02399
-0.566	0.00926	-0.00243	-0.00127	-0.0751	-0.02384
-0.565	0.00972	-0.0022	-0.00127	-0.07456	-0.02353
-0.564	0.00926	-0.00213	-0.00127	-0.07429	-0.02338
-0.563	0.00934	-0.00213	-0.00127	-0.07388	-0.02331
-0.562	0.00949	-0.00182	-0.000632617	-0.07334	-0.02293
-0.561	0.00934	-0.00175	-0.000632617	-0.0728	-0.02293
-0.56	0.00949	-0.00159	-0.000632617	-0.07225	-0.02277
-0.559	0.00919	-0.00159	-0.000632617	-0.07225	-0.02255
-0.558	0.00934	-0.00137	0	-0.07171	-0.02239
-0.557	0.00949	-0.00137	0	-0.07117	-0.02224
-0.556	0.00941	-0.00114	0.00127	-0.07063	-0.02209
-0.555	0.00941	-0.00106	0.00127	-0.07022	-0.02202
-0.554	0.00949	-0.00106	0.00127	-0.06995	-0.02179
-0.553	0.00926	-0.000835054	0.00127	-0.06968	-0.02164
-0.552	0.00941	-0.000835054	0.000632617	-0.06914	-0.02141
-0.551	0.00934	-0.000683226	0.000632617	-0.06873	-0.02141
-0.55	0.00964	-0.000531398	0.00127	-0.06819	-0.02118
-0.549	0.00949	-0.00037957	0.00127	-0.06792	-0.02118
-0.548	0.00934	-0.00037957	0.000632617	-0.06764	-0.0211
-0.547	0.00934	-0.000151828	0.0019	-0.0671	-0.02088
-0.546	0.00957	0	0.00127	-0.06642	-0.02072
-0.545	0.00972	0.000303656	0.00127	-0.06615	-0.02057
-0.544	0.00957	7.5914e-05	0.0019	-0.06561	-0.0205
-0.543	0.00964	0.00037957	0.00127	-0.0652	-0.02042
-0.542	0.00949	0.00037957	0.00127	-0.06466	-0.02027
-0.541	0.00964	0.000607312	0.00127	-0.06412	-0.02012
-0.54	0.00964	0.000683226	0.00127	-0.06385	-0.02012
-0.539	0.00941	0.000683226	0.0019	-0.06344	-0.02012
-0.538	0.00964	0.000835054	0.0019	-0.06304	-0.01997
-0.537	0.00957	0.00106	0.0019	-0.06249	-0.01981
-0.536	0.00964	0.00106	0.00253	-0.06195	-0.01989
-0.535	0.00972	0.00137	0.0038	-0.06141	-0.01966
-0.534	0.00964	0.00137	0.00316	-0.061	-0.01966
-0.533	0.00972	0.00144	0.0038	-0.06032	-0.01966
-0.532	0.00957	0.00159	0.00316	-0.06019	-0.01951
-0.531	0.00979	0.00175	0.00316	-0.05951	-0.01943
-0.53	0.00987	0.0019	0.0038	-0.0591	-0.01928
-0.529	0.01002	0.00197	0.0038	-0.05856	-0.01928
-0.528	0.00987	0.0022	0.0038	-0.05816	-0.01921
-0.527	0.00994	0.00243	0.0038	-0.05788	-0.01928
-0.526	0.00957	0.00235	0.00316	-0.05748	-0.01898
-0.525	0.00979	0.00243	0.00253	-0.05707	-0.01898
-0.524	0.00987	0.00266	0.0038	-0.05639	-0.01898
-0.523	0.01002	0.00273	0.0038	-0.05612	-0.01883
-0.522	0.00987	0.00288	0.0038	-0.05558	-0.01867
-0.521	0.01002	0.00304	0.0038	-0.05531	-0.01867
-0.52	0.01017	0.00304	0.0038	-0.05477	-0.01845
-0.519	0.0104	0.00349	0.00443	-0.0545	-0.01852
-0.518	0.01017	0.00349	0.00443	-0.05409	-0.01837
-0.517	0.01017	0.00349	0.00443	-0.05368	-0.01845
-0.516	0.0101	0.0038	0.00506	-0.05328	-0.01822
-0.515	0.01032	0.0038	0.00506	-0.05314	-0.01814
-0.514	0.0104	0.00395	0.00569	-0.05273	-0.01814
-0.513	0.0104	0.00402	0.00569	-0.0526	-0.01807
-0.512	0.01025	0.00433	0.00569	-0.05206	-0.01799
-0.511	0.01055	0.0044	0.00569	-0.05165	-0.01799
-0.51	0.01048	0.00448	0.00569	-0.05124	-0.01761
-0.509	0.01078	0.00471	0.00569	-0.05056	-0.01761
-0.508	0.0107	0.00486	0.00506	-0.05043	-0.01754
-0.507	0.0107	0.00501	0.00569	-0.04989	-0.01754
-0.506	0.01086	0.00524	0.00569	-0.04934	-0.01746
-0.505	0.01093	0.00516	0.00569	-0.0488	-0.01731
-0.504	0.01093	0.00547	0.00506	-0.0484	-0.01731
-0.503	0.01101	0.00554	0.00633	-0.04785	-0.01716
-0.502	0.01093	0.00562	0.00506	-0.04731	-0.01731
-0.501	0.01139	0.00585	0.00633	-0.04677	-0.01708
-0.5	0.01124	0.00592	0.00633	-0.04636	-0.017
-0.499	0.01139	0.00607	0.00633	-0.04568	-0.01693
-0.498	0.01161	0.0063	0.00696	-0.04514	-0.01685
-0.497	0.01169	0.00645	0.00696	-0.04474	-0.0167
-0.496	0.01169	0.0066	0.00759	-0.04419	-0.01663
-0.495	0.01169	0.00668	0.00759	-0.04365	-0.01663
-0.494	0.01207	0.00691	0.00759	-0.04351	-0.01647
-0.493	0.01215	0.00706	0.00822	-0.04284	-0.01647
-0.492	0.0123	0.00729	0.00696	-0.04229	-0.01632
-0.491	0.0123	0.00736	0.00759	-0.04175	-0.01625
-0.49	0.01237	0.00759	0.00696	-0.04135	-0.01617
-0.489	0.01253	0.00759	0.00696	-0.04107	-0.01594
-0.488	0.01283	0.0079	0.00759	-0.04053	-0.01594
-0.487	0.01298	0.00812	0.00696	-0.03999	-0.01587
-0.486	0.01313	0.00827	0.00822	-0.03931	-0.01564
-0.485	0.01313	0.00827	0.00759	-0.03891	-0.01564
-0.484	0.01328	0.00858	0.00886	-0.03863	-0.01556
-0.483	0.01336	0.00865	0.00886	-0.03809	-0.01526
-0.482	0.01382	0.00888	0.00886	-0.03714	-0.01518
-0.481	0.01389	0.00926	0.00886	-0.03647	-0.01518
-0.48	0.01412	0.00919	0.00949	-0.03647	-0.01488
-0.479	0.01427	0.00934	0.00949	-0.03538	-0.01488
-0.478	0.0142	0.00957	0.00949	-0.03511	-0.01465
-0.477	0.01465	0.00987	0.01012	-0.03443	-0.01465
-0.476	0.0148	0.00994	0.01012	-0.03389	-0.0145
-0.475	0.01496	0.01002	0.01012	-0.03348	-0.01442
-0.474	0.01511	0.01017	0.01012	-0.03321	-0.0142
-0.473	0.01556	0.01048	0.01012	-0.0324	-0.0142
-0.472	0.01556	0.01055	0.00949	-0.03199	-0.01389
-0.471	0.01579	0.01093	0.01012	-0.03145	-0.01374
-0.47	0.01594	0.01101	0.01012	-0.03104	-0.01344
-0.469	0.01609	0.01116	0.01012	-0.03064	-0.01344
-0.468	0.01647	0.01124	0.01012	-0.03009	-0.01321
-0.467	0.01663	0.01161	0.01012	-0.02942	-0.01306
-0.466	0.01685	0.01177	0.01139	-0.02887	-0.01298
-0.465	0.01716	0.01192	0.01139	-0.02833	-0.0126
-0.464	0.01723	0.01207	0.01139	-0.02779	-0.01245
-0.463	0.01761	0.01245	0.01139	-0.02711	-0.0123
-0.462	0.01776	0.01237	0.01202	-0.02671	-0.01222
-0.461	0.01807	0.0126	0.01202	-0.02616	-0.01177
-0.46	0.01837	0.01291	0.01265	-0.02535	-0.01184
-0.459	0.01852	0.01298	0.01265	-0.02481	-0.01161
-0.458	0.01905	0.01328	0.01202	-0.02427	-0.01131
-0.457	0.01898	0.01336	0.01392	-0.02345	-0.01108
-0.456	0.01943	0.01366	0.01328	-0.02305	-0.01093
-0.455	0.01989	0.01389	0.01328	-0.0221	-0.01055
-0.454	0.02012	0.01404	0.01265	-0.02169	-0.01063
-0.453	0.02027	0.01412	0.01392	-0.02101	-0.01017
-0.452	0.02095	0.0145	0.01328	-0.02061	-0.01002
-0.451	0.02095	0.0145	0.01328	-0.02006	-0.00979
-0.45	0.02118	0.01473	0.01328	-0.01939	-0.00949
-0.449	0.02156	0.01488	0.01328	-0.01884	-0.00941
-0.448	0.02179	0.01511	0.01392	-0.01817	-0.00911
-0.447	0.02209	0.01541	0.01455	-0.01735	-0.00896
-0.446	0.02224	0.01549	0.01455	-0.01695	-0.00865
-0.445	0.02285	0.01579	0.01455	-0.01586	-0.00827
-0.444	0.02315	0.01594	0.01518	-0.01532	-0.0082
-0.443	0.02346	0.01625	0.01518	-0.01478	-0.0079
-0.442	0.02369	0.01632	0.01518	-0.01383	-0.00767
-0.441	0.02414	0.01655	0.01582	-0.01328	-0.00759
-0.44	0.02437	0.01678	0.01645	-0.01261	-0.00714
-0.439	0.02467	0.01693	0.01708	-0.01193	-0.00706
-0.438	0.02467	0.01708	0.01645	-0.01112	-0.00676
-0.437	0.02505	0.01731	0.01708	-0.01044	-0.00645
-0.436	0.02536	0.01746	0.01771	-0.00976	-0.0063
-0.435	0.02589	0.01769	0.01708	-0.00895	-0.00592
-0.434	0.02596	0.01784	0.01771	-0.00827	-0.00569
-0.433	0.02634	0.01807	0.01835	-0.00746	-0.00539
-0.432	0.02657	0.01837	0.01835	-0.00678	-0.00524
-0.431	0.02687	0.01837	0.01835	-0.00624	-0.00509
-0.43	0.02725	0.01875	0.01898	-0.00515	-0.00486
-0.429	0.02733	0.01883	0.01961	-0.00461	-0.00455
-0.428	0.02786	0.01905	0.01898	-0.00393	-0.00433
-0.427	0.02809	0.01921	0.01961	-0.00298	-0.00418
-0.426	0.02839	0.01928	0.01961	-0.00258	-0.00387
-0.425	0.02847	0.01951	0.01961	-0.00149	-0.00349
-0.424	0.02877	0.01974	0.02024	-0.000677804	-0.00342
-0.423	0.0293	0.01997	0.02024	0	-0.00319
-0.422	0.02953	0.02019	0.01961	0.000948925	-0.00288
-0.421	0.02961	0.02027	0.02088	0.00163	-0.00281
-0.42	0.03014	0.02042	0.02088	0.00244	-0.00251
-0.419	0.03014	0.02065	0.02151	0.00325	-0.00235
-0.418	0.03052	0.02095	0.02151	0.0042	-0.00197
-0.417	0.03075	0.0211	0.02151	0.00515	-0.00167
-0.416	0.0309	0.0211	0.02151	0.00583	-0.00175
-0.415	0.03128	0.02133	0.02151	0.00678	-0.00144
-0.414	0.03135	0.02141	0.02277	0.00746	-0.00129
-0.413	0.03196	0.02179	0.02341	0.00854	-0.000986882
-0.412	0.03181	0.02179	0.02277	0.00922	-0.000835054
-0.411	0.03219	0.02202	0.02341	0.01017	-0.000683226
-0.41	0.03226	0.02209	0.02404	0.01084	-0.000303656
-0.409	0.03264	0.02232	0.02404	0.01179	-0.000303656
-0.408	0.03272	0.02232	0.02404	0.01274	0
-0.407	0.0331	0.02262	0.02467	0.01369	0.000303656
-0.406	0.03317	0.0227	0.0253	0.01464	0.000303656
-0.405	0.0334	0.02293	0.0253	0.01559	0.000531398
-0.404	0.03371	0.023	0.0253	0.01654	0.000683226
-0.403	0.03393	0.02323	0.02594	0.01735	0.000910968
-0.402	0.03401	0.02338	0.02657	0.0183	0.00121
-0.401	0.03424	0.02346	0.02657	0.01939	0.00144
-0.4	0.03431	0.02361	0.0272	0.02033	0.00152
-0.399	0.03439	0.02376	0.0272	0.02101	0.00159
-0.398	0.03446	0.02384	0.0272	0.0221	0.0019
-0.397	0.03462	0.02406	0.02784	0.02318	0.00197
-0.396	0.03492	0.02414	0.0272	0.02386	0.0022
-0.395	0.03484	0.02429	0.02847	0.02467	0.0022
-0.394	0.03515	0.02444	0.02847	0.02589	0.00243
-0.393	0.03515	0.0246	0.0291	0.02698	0.00251
-0.392	0.03553	0.02475	0.0291	0.02806	0.00281
-0.391	0.03568	0.02498	0.0291	0.02887	0.00296
-0.39	0.0356	0.02513	0.02973	0.02996	0.00326
-0.389	0.03568	0.02513	0.02973	0.03077	0.00319
-0.388	0.03583	0.02536	0.0291	0.03186	0.00357
-0.387	0.03614	0.02543	0.03037	0.03281	0.00364
-0.386	0.03614	0.02558	0.02973	0.03375	0.00364
-0.385	0.03629	0.02566	0.031	0.03497	0.00402
-0.384	0.03644	0.02589	0.031	0.03592	0.00395
-0.383	0.03651	0.02604	0.02973	0.0366	0.00418
-0.382	0.03659	0.02611	0.031	0.03769	0.0044
-0.381	0.03674	0.02642	0.03163	0.03891	0.0044
-0.38	0.03697	0.02649	0.031	0.03958	0.00463
-0.379	0.03689	0.02665	0.03163	0.0408	0.00471
-0.378	0.03697	0.02687	0.031	0.04175	0.00501
-0.377	0.0372	0.02687	0.03163	0.04284	0.00509
-0.376	0.0372	0.02703	0.03226	0.04392	0.00524
-0.375	0.03727	0.02718	0.03226	0.04501	0.00539
-0.374	0.03758	0.02725	0.03163	0.04582	0.00539
-0.373	0.03781	0.0274	0.03226	0.04718	0.00547
-0.372	0.03781	0.02748	0.03226	0.04812	0.00577
-0.371	0.03773	0.02756	0.0329	0.04921	0.00569
-0.37	0.03796	0.02778	0.03353	0.05043	0.00585
-0.369	0.03818	0.02794	0.03353	0.05151	0.006
-0.368	0.03834	0.02809	0.03353	0.05246	0.00615
-0.367	0.03834	0.02809	0.03416	0.05355	0.0063
-0.366	0.03864	0.02839	0.03416	0.05463	0.0063
-0.365	0.03879	0.02839	0.03479	0.05572	0.00645
-0.364	0.03879	0.02862	0.03479	0.0568	0.0066
-0.363	0.03894	0.0287	0.03543	0.05788	0.00676
-0.362	0.03917	0.02877	0.03543	0.0591	0.00683
-0.361	0.03925	0.029	0.03543	0.06005	0.00691
-0.36	0.0394	0.02915	0.03669	0.06114	0.00706
-0.359	0.03963	0.0293	0.03669	0.06249	0.00729
-0.358	0.03978	0.02938	0.03669	0.06371	0.00736
-0.357	0.03985	0.02953	0.03669	0.0648	0.00736
-0.356	0.03993	0.02961	0.03796	0.06588	0.00752
-0.355	0.04016	0.02991	0.03732	0.06697	0.00774
-0.354	0.04046	0.02991	0.03796	0.06832	0.00759
-0.353	0.04069	0.03014	0.03859	0.06941	0.00797
-0.352	0.04054	0.03006	0.03859	0.07036	0.0079
-0.351	0.04077	0.03029	0.03922	0.07158	0.00812
-0.35	0.04069	0.03037	0.03922	0.07252	0.00812
-0.349	0.04122	0.03067	0.03922	0.07415	0.00812
-0.348	0.04115	0.03059	0.03985	0.07524	0.00827
-0.347	0.0413	0.03075	0.03985	0.07619	0.00843
-0.346	0.04137	0.03082	0.04049	0.07741	0.0085
-0.345	0.0416	0.03097	0.04049	0.07849	0.00881
-0.344	0.04175	0.03105	0.04049	0.07971	0.00873
-0.343	0.0416	0.0312	0.04175	0.08066	0.00881
-0.342	0.04198	0.03128	0.04175	0.08201	0.00896
-0.341	0.04198	0.03143	0.04239	0.08323	0.00903
-0.34	0.04213	0.0315	0.04112	0.08405	0.00919
-0.339	0.04236	0.03166	0.04239	0.0854	0.00919
-0.338	0.04251	0.03181	0.04302	0.08662	0.00934
-0.337	0.04266	0.03181	0.04239	0.08757	0.00941
-0.336	0.04251	0.03196	0.04365	0.08893	0.00941
-0.335	0.04274	0.03226	0.04365	0.09001	0.00957
-0.334	0.04274	0.03219	0.04302	0.09096	0.00957
-0.333	0.04297	0.03234	0.04365	0.09218	0.00972
-0.332	0.04312	0.03242	0.04365	0.09354	0.01002
-0.331	0.04327	0.03249	0.04492	0.09462	0.00994
-0.33	0.04327	0.03264	0.04428	0.09571	0.0101
-0.329	0.04365	0.03279	0.04492	0.09679	0.01017
-0.328	0.04365	0.03287	0.04492	0.09787	0.01017
-0.327	0.0438	0.03302	0.04428	0.09937	0.0104
-0.326	0.04388	0.0331	0.04492	0.10031	0.0104
-0.325	0.04403	0.03325	0.04618	0.10167	0.01055
-0.324	0.04418	0.03333	0.04555	0.10276	0.01048
-0.323	0.04418	0.0334	0.04618	0.10384	0.0107
-0.322	0.04449	0.03355	0.04681	0.1052	0.01078
-0.321	0.04418	0.03348	0.04618	0.10601	0.01086
-0.32	0.04449	0.03355	0.04681	0.10723	0.01101
-0.319	0.04464	0.03386	0.04618	0.10845	0.01093
-0.318	0.04502	0.03393	0.04681	0.10967	0.01108
-0.317	0.04487	0.03409	0.04681	0.11075	0.01131
-0.316	0.04502	0.03424	0.04618	0.11184	0.01124
-0.315	0.04509	0.03431	0.04681	0.11306	0.01146
-0.314	0.04517	0.03439	0.04618	0.11428	0.01131
-0.313	0.04517	0.03454	0.04618	0.1155	0.01146
-0.312	0.04532	0.03446	0.04681	0.11658	0.01169
-0.311	0.04562	0.03469	0.04618	0.11767	0.01169
-0.31	0.04547	0.03477	0.04681	0.11875	0.01184
-0.309	0.04555	0.03477	0.04681	0.11997	0.01177
-0.308	0.04562	0.035	0.04681	0.12106	0.01184
-0.307	0.046	0.035	0.04618	0.12214	0.01207
-0.306	0.046	0.03515	0.04618	0.12363	0.01207
-0.305	0.04608	0.03522	0.04681	0.12472	0.01215
-0.304	0.04623	0.03538	0.04745	0.12566	0.0123
-0.303	0.04616	0.03538	0.04681	0.12688	0.01215
-0.302	0.04631	0.03545	0.04681	0.12783	0.0126
-0.301	0.04646	0.0356	0.04681	0.12919	0.01253
-0.3	0.04654	0.03576	0.04745	0.13027	0.0126
-0.299	0.04646	0.03591	0.04745	0.13136	0.01253
-0.298	0.04676	0.03591	0.04745	0.13244	0.0126
-0.297	0.04661	0.03598	0.04681	0.13353	0.01298
-0.296	0.04684	0.03606	0.04681	0.13488	0.01268
-0.295	0.04699	0.03629	0.04681	0.13597	0.01291
-0.294	0.04722	0.03629	0.04681	0.13705	0.01306
-0.293	0.04707	0.03636	0.04745	0.13827	0.01321
-0.292	0.04707	0.03644	0.04681	0.13922	0.01313
-0.291	0.04729	0.03651	0.04745	0.14031	0.01321
-0.29	0.04752	0.03674	0.04681	0.14166	0.01336
-0.289	0.04752	0.03682	0.04745	0.14288	0.01328
-0.288	0.04745	0.03682	0.04745	0.14397	0.01359
-0.287	0.04767	0.03689	0.04745	0.14505	0.01359
-0.286	0.04752	0.03697	0.04745	0.14613	0.01359
-0.285	0.0479	0.0372	0.04808	0.14735	0.01374
-0.284	0.0479	0.0372	0.04745	0.1483	0.01359
-0.283	0.04798	0.03735	0.04808	0.14952	0.01382
-0.282	0.0479	0.03735	0.04808	0.15061	0.01389
-0.281	0.04821	0.0375	0.04808	0.15156	0.01389
-0.28	0.04805	0.03743	0.04808	0.15278	0.01404
-0.279	0.04821	0.03781	0.04808	0.154	0.01404
-0.278	0.04828	0.03773	0.04808	0.15495	0.01427
-0.277	0.04836	0.03773	0.04808	0.15603	0.0142
-0.276	0.04843	0.03796	0.04808	0.15711	0.01412
-0.275	0.04836	0.03803	0.04934	0.1582	0.01435
-0.274	0.04858	0.03811	0.04934	0.15942	0.0142
-0.273	0.04866	0.03834	0.04934	0.16037	0.01442
-0.272	0.04858	0.03841	0.04998	0.16145	0.01465
-0.271	0.04859	0.03849	0.04998	0.16267	0.0145
-0.27	0.04866	0.03849	0.04934	0.16376	0.01465
-0.269	0.04874	0.03864	0.04998	0.16484	0.01458
-0.268	0.04889	0.03879	0.05061	0.1662	0.01473
-0.267	0.04881	0.03879	0.04998	0.16701	0.01496
-0.266	0.04889	0.03894	0.05061	0.16823	0.01473
-0.265	0.04896	0.03894	0.05061	0.16945	0.01496
-0.264	0.04904	0.03917	0.05061	0.17067	0.01496
-0.263	0.04904	0.03932	0.05061	0.17176	0.01496
-0.262	0.04919	0.03932	0.05124	0.17284	0.01503
-0.261	0.04919	0.03932	0.05061	0.17392	0.01511
-0.26	0.04927	0.0397	0.05187	0.17501	0.01518
-0.259	0.04919	0.03955	0.05187	0.17609	0.01518
-0.258	0.04912	0.03978	0.05187	0.17718	0.01518
-0.257	0.04927	0.0397	0.05187	0.17813	0.01541
-0.256	0.04919	0.03985	0.05251	0.17921	0.01533
-0.255	0.04919	0.04008	0.05314	0.18043	0.01533
-0.254	0.04934	0.04001	0.05251	0.18152	0.01533
-0.253	0.04927	0.04031	0.05251	0.18246	0.01549
-0.252	0.04934	0.04039	0.05251	0.18368	0.01556
-0.251	0.04942	0.04046	0.05314	0.18477	0.01556
-0.25	0.0495	0.04061	0.05314	0.18585	0.01564
-0.249	0.04934	0.04069	0.05251	0.1868	0.01549
-0.248	0.04942	0.04084	0.05314	0.18802	0.01579
-0.247	0.04927	0.04084	0.05377	0.18924	0.01564
-0.246	0.04942	0.04092	0.05377	0.19019	0.01571
-0.245	0.0495	0.04099	0.05314	0.19114	0.01587
-0.244	0.04927	0.04107	0.05377	0.19223	0.01579
-0.243	0.04934	0.04122	0.05441	0.19358	0.01594
-0.242	0.0495	0.0413	0.05377	0.19453	0.01594
-0.241	0.04942	0.04152	0.05377	0.19575	0.01571
-0.24	0.04927	0.04145	0.05377	0.19683	0.01594
-0.239	0.04934	0.0416	0.05377	0.19778	0.01587
-0.238	0.04934	0.04175	0.05504	0.199	0.01602
-0.237	0.04934	0.04183	0.05504	0.20009	0.01609
-0.236	0.04942	0.04198	0.05504	0.20117	0.01602
-0.235	0.04919	0.04198	0.05567	0.20226	0.01609
-0.234	0.04934	0.04213	0.0563	0.20348	0.01609
-0.233	0.04927	0.04213	0.0563	0.2047	0.01609
-0.232	0.04919	0.04221	0.0563	0.20565	0.01632
-0.231	0.04927	0.04251	0.0563	0.20687	0.01617
-0.23	0.04942	0.04259	0.05757	0.20836	0.01632
-0.229	0.04942	0.04266	0.05757	0.20944	0.01625
-0.228	0.04927	0.04274	0.05757	0.21039	0.01617
-0.227	0.04942	0.04289	0.05694	0.21147	0.0164
-0.226	0.04934	0.04312	0.05883	0.21297	0.0164
-0.225	0.04927	0.04327	0.05883	0.21419	0.0164
-0.224	0.04934	0.04327	0.05883	0.21527	0.01632
-0.223	0.04927	0.04342	0.05883	0.21635	0.01632
-0.222	0.04942	0.0435	0.05883	0.21744	0.0164
-0.221	0.0495	0.04365	0.05947	0.2188	0.01647
-0.22	0.04927	0.0438	0.05947	0.21974	0.01647
-0.219	0.04934	0.04388	0.0601	0.22096	0.0164
-0.218	0.0495	0.04388	0.06073	0.22218	0.01647
-0.217	0.04942	0.04403	0.06136	0.2234	0.01647
-0.216	0.04942	0.04433	0.062	0.22449	0.01647
-0.215	0.04957	0.04441	0.062	0.22571	0.01655
-0.214	0.0495	0.04449	0.06263	0.22666	0.01647
-0.213	0.04942	0.04464	0.06326	0.22801	0.01663
-0.212	0.04942	0.04479	0.06326	0.22923	0.01655
-0.211	0.0495	0.04494	0.06326	0.23032	0.01655
-0.21	0.0495	0.04509	0.06389	0.23181	0.01663
-0.209	0.04942	0.04532	0.06453	0.23289	0.01655
-0.208	0.0495	0.04532	0.06453	0.23411	0.01678
-0.207	0.04965	0.04562	0.06453	0.2352	0.01678
-0.206	0.0495	0.0457	0.06579	0.23628	0.01678
-0.205	0.04965	0.04578	0.06579	0.23737	0.01693
-0.204	0.04972	0.04593	0.06516	0.23872	0.01678
-0.203	0.04957	0.04616	0.06516	0.23994	0.01678
-0.202	0.04972	0.04623	0.06642	0.24116	0.01685
-0.201	0.0498	0.04638	0.06642	0.24225	0.01685
-0.2	0.04972	0.04646	0.06642	0.24333	0.01708
-0.199	0.04988	0.04669	0.06706	0.24482	0.01685
-0.198	0.04995	0.04684	0.06769	0.24604	0.01693
-0.197	0.0498	0.04691	0.06706	0.24713	0.017
-0.196	0.04995	0.04722	0.06769	0.24835	0.017
-0.195	0.04995	0.04729	0.06832	0.2497	0.01708
-0.194	0.04995	0.04745	0.06832	0.25092	0.01723
-0.193	0.04988	0.04752	0.06832	0.25214	0.01716
-0.192	0.05003	0.04767	0.06832	0.25323	0.01716
-0.191	0.05003	0.0479	0.06896	0.25445	0.01716
-0.19	0.05003	0.04798	0.06959	0.2558	0.01731
-0.189	0.05033	0.04821	0.07022	0.25702	0.01716
-0.188	0.05026	0.04836	0.07085	0.25851	0.01731
-0.187	0.05033	0.04858	0.07085	0.25973	0.01746
-0.186	0.05041	0.04866	0.07149	0.26095	0.01738
-0.185	0.05041	0.04874	0.07149	0.26217	0.01738
-0.184	0.05056	0.04904	0.07149	0.26353	0.01731
-0.183	0.05056	0.04912	0.07212	0.26475	0.01746
-0.182	0.05056	0.04919	0.07275	0.26597	0.01746
-0.181	0.05063	0.04942	0.07338	0.26733	0.01746
-0.18	0.05079	0.0495	0.07275	0.26841	0.01754
-0.179	0.05079	0.0498	0.07338	0.27004	0.01754
-0.178	0.05086	0.05003	0.07338	0.27099	0.01754
-0.177	0.05094	0.0501	0.07402	0.27234	0.01761
-0.176	0.05086	0.05033	0.07465	0.2737	0.01761
-0.175	0.05101	0.05041	0.07465	0.27492	0.01761
-0.174	0.05124	0.05071	0.07528	0.27641	0.01738
-0.173	0.05109	0.05086	0.07591	0.27776	0.01761
-0.172	0.05132	0.05124	0.07591	0.27912	0.01769
-0.171	0.05132	0.05147	0.07591	0.2802	0.01754
-0.17	0.05147	0.05162	0.07718	0.28183	0.01776
-0.169	0.05132	0.05185	0.07718	0.28292	0.01761
-0.168	0.05147	0.052	0.07781	0.28441	0.01776
-0.167	0.05162	0.0523	0.07844	0.28563	0.01776
-0.166	0.0517	0.05261	0.07844	0.28712	0.01776
-0.165	0.05185	0.05276	0.07908	0.28834	0.01784
-0.164	0.0517	0.05299	0.07971	0.28956	0.01754
-0.163	0.05185	0.05314	0.08034	0.29105	0.01776
-0.162	0.052	0.05352	0.08034	0.29268	0.01792
-0.161	0.05215	0.05375	0.08097	0.29403	0.01776
-0.16	0.05223	0.05382	0.08161	0.29525	0.01776
-0.159	0.05208	0.05413	0.08224	0.29661	0.01769
-0.158	0.05223	0.05428	0.08287	0.2981	0.01776
-0.157	0.0523	0.05458	0.08351	0.29945	0.01784
-0.156	0.0523	0.05473	0.08351	0.30081	0.01769
-0.155	0.05223	0.05489	0.08414	0.30216	0.01784
-0.154	0.05223	0.05511	0.08477	0.30352	0.01769
-0.153	0.05246	0.05542	0.0854	0.30501	0.01776
-0.152	0.05246	0.05557	0.0854	0.30623	0.01769
-0.151	0.05253	0.05587	0.08604	0.30786	0.01776
-0.15	0.05261	0.05602	0.08667	0.30908	0.01761
-0.149	0.05253	0.05618	0.08667	0.3103	0.01761
-0.148	0.05253	0.05625	0.08793	0.31179	0.01761
-0.147	0.05261	0.05663	0.08793	0.31328	0.01769
-0.146	0.05284	0.05686	0.08793	0.31464	0.01761
-0.145	0.05284	0.05701	0.0892	0.31599	0.01761
-0.144	0.05284	0.05716	0.0892	0.31748	0.01754
-0.143	0.05291	0.05747	0.09046	0.31897	0.01776
-0.142	0.05268	0.05754	0.09046	0.32019	0.01761
-0.141	0.05284	0.05769	0.09173	0.32169	0.01769
-0.14	0.05291	0.05777	0.09173	0.32304	0.01769
-0.139	0.05299	0.058	0.0911	0.32426	0.01754
-0.138	0.05291	0.05807	0.09236	0.32589	0.01769
-0.137	0.05314	0.0583	0.09236	0.32711	0.01746
-0.136	0.05306	0.05845	0.09299	0.3286	0.01746
-0.135	0.05314	0.05853	0.09299	0.33009	0.01761
-0.134	0.05314	0.05868	0.09426	0.33158	0.01738
-0.133	0.05329	0.05883	0.09489	0.33307	0.01746
-0.132	0.05329	0.05899	0.09553	0.33456	0.01738
-0.131	0.05314	0.05899	0.09616	0.33606	0.01746
-0.13	0.05344	0.05732	0.09616	0.33741	0.01746
-0.129	0.05344	0.05724	0.09679	0.33877	0.01708
-0.128	0.05352	0.05709	0.09742	0.34053	0.01723
-0.127	0.0536	0.05724	0.09806	0.34175	0.01738
-0.126	0.05367	0.05739	0.09869	0.34324	0.01708
-0.125	0.0536	0.05762	0.09932	0.34473	0.01723
-0.124	0.05367	0.05777	0.10059	0.34636	0.01716
-0.123	0.0536	0.05792	0.10059	0.34785	0.01708
-0.122	0.05367	0.05815	0.10059	0.3492	0.01723
-0.121	0.05382	0.05823	0.10185	0.35083	0.01708
-0.12	0.05382	0.05838	0.10185	0.35232	0.01716
-0.119	0.05382	0.05853	0.10248	0.35381	0.01708
-0.118	0.05367	0.05861	0.10248	0.35503	0.01685
-0.117	0.0539	0.05883	0.10375	0.3568	0.017
-0.116	0.05382	0.05891	0.10375	0.35842	0.01678
-0.115	0.05382	0.05906	0.10438	0.35964	0.01693
-0.114	0.05382	0.05936	0.10501	0.36127	0.01685
-0.113	0.05397	0.05944	0.10501	0.36262	0.01678
-0.112	0.0539	0.05959	0.10628	0.36439	0.01693
-0.111	0.05397	0.05959	0.10628	0.36574	0.0167
-0.11	0.05405	0.0599	0.10628	0.3671	0.0167
-0.109	0.05405	0.06012	0.10691	0.36859	0.01663
-0.108	0.05405	0.0602	0.10818	0.37049	0.01663
-0.107	0.05405	0.06043	0.10754	0.37171	0.01663
-0.106	0.05405	0.06058	0.10818	0.37333	0.01663
-0.105	0.05397	0.06073	0.10881	0.37469	0.01655
-0.104	0.05397	0.06088	0.11008	0.37618	0.01655
-0.103	0.05413	0.06103	0.11008	0.37781	0.01655
-0.102	0.0542	0.06126	0.11071	0.37943	0.01655
-0.101	0.05413	0.06134	0.11134	0.38093	0.0164
-0.1	0.05405	0.06149	0.11134	0.38228	0.01655
-0.099	0.05405	0.06172	0.11197	0.38391	0.01632
-0.098	0.0542	0.06179	0.11261	0.38553	0.01663
-0.097	0.05428	0.0621	0.11261	0.38716	0.01647
-0.096	0.05413	0.0621	0.11324	0.38865	0.0164
-0.095	0.05413	0.06233	0.11387	0.39028	0.0164
-0.094	0.05413	0.0624	0.11387	0.39177	0.01625
-0.093	0.0542	0.06263	0.1145	0.39353	0.0164
-0.092	0.05428	0.06286	0.11514	0.39489	0.01632
-0.091	0.05428	0.06301	0.11514	0.39652	0.01609
-0.09	0.05435	0.06308	0.11514	0.39787	0.01625
-0.089	0.0542	0.06324	0.11577	0.3995	0.01609
-0.088	0.0542	0.06331	0.1164	0.40099	0.01625
-0.087	0.0542	0.06369	0.1164	0.40275	0.01625
-0.086	0.0542	0.06377	0.11767	0.40424	0.01609
-0.085	0.05428	0.06392	0.11767	0.4056	0.01625
-0.084	0.0542	0.06415	0.11767	0.40709	0.01609
-0.083	0.05428	0.06438	0.11893	0.40885	0.01625
-0.082	0.05428	0.06453	0.11893	0.41048	0.01617
-0.081	0.05435	0.06475	0.11893	0.4121	0.01594
-0.08	0.0542	0.06498	0.11956	0.4136	0.01609
-0.079	0.05405	0.06513	0.1202	0.41522	0.01609
-0.078	0.05397	0.06513	0.12083	0.41658	0.01602
-0.077	0.0542	0.06536	0.12083	0.41807	0.01609
-0.076	0.05413	0.06559	0.12146	0.41983	0.01609
-0.075	0.05413	0.06574	0.1221	0.42132	0.01617
-0.074	0.05405	0.06597	0.1221	0.42295	0.01609
-0.073	0.05428	0.06605	0.12273	0.42458	0.01609
-0.072	0.05428	0.06635	0.12336	0.4262	0.01602
-0.071	0.0542	0.0665	0.12399	0.4281	0.01602
-0.07	0.05413	0.06665	0.12399	0.42946	0.01594
-0.069	0.0542	0.0668	0.12399	0.43122	0.01602
-0.068	0.05443	0.06703	0.12463	0.43285	0.01587
-0.067	0.0542	0.06726	0.12463	0.4342	0.01602
-0.066	0.0542	0.06726	0.12526	0.43569	0.01579
-0.065	0.05428	0.06756	0.12526	0.43732	0.01587
-0.064	0.0542	0.06772	0.12589	0.43881	0.01587
-0.063	0.0542	0.06787	0.12652	0.44057	0.01594
-0.062	0.0542	0.06809	0.12652	0.44206	0.01587
-0.061	0.0542	0.06832	0.12779	0.44369	0.01579
-0.06	0.05428	0.06855	0.12779	0.44518	0.01587
-0.059	0.05428	0.0687	0.12842	0.44694	0.01579
-0.058	0.05428	0.06893	0.12905	0.44857	0.01587
-0.057	0.0542	0.06916	0.12905	0.45006	0.01587
-0.056	0.0542	0.06923	0.13032	0.45155	0.01579
-0.055	0.05435	0.06939	0.13032	0.45318	0.01587
-0.054	0.05405	0.06961	0.13032	0.45467	0.01564
-0.053	0.05435	0.06984	0.13095	0.4563	0.01579
-0.052	0.05413	0.06999	0.13095	0.45779	0.01564
-0.051	0.05428	0.07014	0.13158	0.45928	0.01564
-0.05	0.05428	0.0703	0.13158	0.46091	0.01587
-0.049	0.05428	0.07052	0.13285	0.46253	0.01564
-0.048	0.05428	0.07075	0.13222	0.46416	0.01571
-0.047	0.05413	0.0709	0.13285	0.46565	0.01564
-0.046	0.05435	0.07106	0.13348	0.46728	0.01556
-0.045	0.05413	0.07121	0.13348	0.4689	0.01571
-0.044	0.0542	0.07144	0.13411	0.47053	0.01556
-0.043	0.05413	0.07159	0.13411	0.47202	0.01564
-0.042	0.05435	0.07181	0.13538	0.47365	0.01556
-0.041	0.05405	0.07189	0.13538	0.47514	0.01549
-0.04	0.05413	0.07219	0.13601	0.47663	0.01556
-0.039	0.05413	0.07242	0.13601	0.47839	0.01549
-0.038	0.0542	0.07257	0.13728	0.47988	0.01556
-0.037	0.05405	0.0728	0.13791	0.48138	0.01556
-0.036	0.0542	0.07288	0.13791	0.48287	0.01533
-0.035	0.05428	0.07311	0.13918	0.48449	0.01556
-0.034	0.0542	0.07326	0.13854	0.48599	0.01541
-0.033	0.05428	0.07348	0.13854	0.48788	0.01533
-0.032	0.05405	0.07356	0.13918	0.48924	0.01541
-0.031	0.0542	0.07371	0.14044	0.491	0.01541
-0.03	0.05428	0.07386	0.13981	0.49236	0.01533
-0.029	0.05428	0.07417	0.14107	0.49412	0.01549
-0.028	0.05428	0.07432	0.14044	0.49534	0.01518
-0.027	0.05413	0.07455	0.14044	0.49683	0.01533
-0.026	0.0542	0.07455	0.14107	0.49819	0.01526
-0.025	0.05413	0.07478	0.14171	0.49995	0.01518
-0.024	0.05428	0.07493	0.14234	0.50171	0.01518
-0.023	0.05443	0.07523	0.14234	0.5032	0.01533
-0.022	0.05413	0.07538	0.14297	0.50483	0.01511
-0.021	0.05428	0.07546	0.14424	0.50659	0.01511
-0.02	0.05405	0.07561	0.1436	0.50795	0.01518
-0.019	0.05397	0.07584	0.1436	0.50957	0.01518
-0.018	0.05405	0.07607	0.14487	0.5112	0.01526
-0.017	0.05405	0.07629	0.14487	0.51269	0.01511
-0.016	0.05413	0.07637	0.1455	0.51432	0.01503
-0.015	0.05405	0.07652	0.1455	0.51581	0.01511
-0.014	0.05405	0.07667	0.14677	0.51757	0.01511
-0.013	0.05405	0.07682	0.14613	0.51879	0.01511
-0.012	0.05405	0.07698	0.14677	0.52055	0.01526
-0.011	0.05428	0.07705	0.14677	0.52204	0.01511
-0.01	0.05413	0.07736	0.1474	0.52354	0.01518
-0.009	0.05397	0.07736	0.1474	0.52503	0.01511
-0.008	0.05405	0.07758	0.14866	0.52679	0.01511
-0.007	0.0542	0.07774	0.14677	0.52787	0.01526
-0.006	0.05413	0.07789	0.1474	0.5295	0.01496
-0.005	0.05405	0.07804	0.14803	0.53086	0.01503
-0.004	0.05413	0.07819	0.14866	0.53275	0.01503
-0.003	0.05405	0.07827	0.14993	0.53452	0.01503
-0.002	0.05382	0.0785	0.14993	0.53574	0.01511
-0.001	0.05397	0.07857	0.15056	0.53736	0.01488
0	0.05397	0.0788	0.15056	0.53899	0.01511
0.001	0.0539	0.07887	0.15056	0.54062	0.01496
0.002	0.05382	0.0791	0.15056	0.54197	0.01503
0.003	0.0539	0.07933	0.1512	0.54346	0.01511
0.004	0.05397	0.07941	0.15246	0.54523	0.01488
0.005	0.05405	0.07963	0.15309	0.54672	0.01511
0.006	0.0539	0.07971	0.15309	0.54834	0.01488
0.007	0.05405	0.07979	0.15309	0.54983	0.01488
0.008	0.05397	0.08001	0.15373	0.55105	0.01496
0.009	0.05397	0.08009	0.15373	0.55268	0.01488
0.01	0.05397	0.08032	0.15373	0.55417	0.01496
0.011	0.05405	0.08032	0.15373	0.55566	0.01511
0.012	0.05413	0.08047	0.15499	0.55702	0.01488
0.013	0.05405	0.08054	0.15499	0.55851	0.01496
0.014	0.05405	0.0807	0.15499	0.56027	0.01488
0.015	0.05405	0.08092	0.15499	0.5619	0.01496
0.016	0.05397	0.081	0.15626	0.56325	0.01488
0.017	0.05397	0.08108	0.15626	0.56488	0.01488
0.018	0.05397	0.08123	0.15626	0.56651	0.01488
0.019	0.0539	0.08146	0.15689	0.568	0.01473
0.02	0.0539	0.08153	0.15752	0.56963	0.01488
0.021	0.05382	0.08168	0.15752	0.57125	0.01488
0.022	0.05397	0.08184	0.15752	0.57261	0.0148
0.023	0.0539	0.08199	0.15815	0.5741	0.01488
0.024	0.05382	0.08199	0.15942	0.57573	0.0148
0.025	0.05397	0.08229	0.16005	0.57722	0.01488
0.026	0.0539	0.08237	0.16005	0.57884	0.01488
0.027	0.05405	0.08259	0.16005	0.58034	0.01488
0.028	0.05382	0.08267	0.16195	0.58183	0.0148
0.029	0.05397	0.08282	0.16068	0.58318	0.01488
0.03	0.05405	0.08305	0.16132	0.58481	0.01488
0.031	0.05405	0.08313	0.16132	0.58644	0.0148
0.032	0.05397	0.0832	0.16258	0.58793	0.0148
0.033	0.05413	0.08328	0.16195	0.58928	0.01488
0.034	0.05413	0.08335	0.16258	0.59077	0.0148
0.035	0.0542	0.08366	0.16322	0.59254	0.01488
0.036	0.05397	0.08358	0.16258	0.59403	0.0148
0.037	0.05405	0.08381	0.16385	0.59552	0.0148
0.038	0.05397	0.08388	0.16385	0.59701	0.0148
0.039	0.05413	0.08404	0.16448	0.5985	0.01465
0.04	0.0542	0.08419	0.16511	0.60013	0.01473
0.041	0.0542	0.08419	0.16511	0.60175	0.0148
0.042	0.05413	0.08442	0.16511	0.60311	0.01473
0.043	0.05413	0.08449	0.16638	0.6046	0.01488
0.044	0.0542	0.08457	0.16575	0.60596	0.01473
0.045	0.05435	0.08487	0.16701	0.60758	0.01488
0.046	0.0542	0.08487	0.16764	0.60921	0.01473
0.047	0.05405	0.08502	0.16764	0.6107	0.0148
0.048	0.05413	0.0851	0.16764	0.61206	0.01488
0.049	0.0542	0.08533	0.16891	0.61368	0.01465
0.05	0.05428	0.08525	0.16891	0.61504	0.01473
0.051	0.05428	0.0854	0.16954	0.61639	0.01473
0.052	0.05443	0.08548	0.17017	0.61829	0.01465
0.053	0.05435	0.08556	0.17017	0.61965	0.0148
0.054	0.05435	0.08571	0.17017	0.621	0.01473
0.055	0.05435	0.08578	0.17081	0.62277	0.01473
0.056	0.05435	0.08578	0.17081	0.62412	0.0148
0.057	0.05451	0.08601	0.17207	0.62575	0.0148
0.058	0.05435	0.08609	0.17081	0.62724	0.0148
0.059	0.05435	0.08624	0.1727	0.62887	0.01465
0.06	0.05451	0.08639	0.1727	0.63049	0.01465
0.061	0.0542	0.08639	0.17397	0.63198	0.0148
0.062	0.05435	0.08654	0.17397	0.63348	0.01465
0.063	0.05435	0.08654	0.17397	0.63483	0.01465
0.064	0.05435	0.08677	0.1746	0.63632	0.01465
0.065	0.05443	0.087	0.17523	0.63795	0.01465
0.066	0.05435	0.087	0.17523	0.6393	0.0148
0.067	0.05458	0.08715	0.17523	0.64093	0.0148
0.068	0.05451	0.08738	0.1765	0.64242	0.0148
0.069	0.05466	0.08738	0.17713	0.64391	0.0145
0.07	0.05466	0.08768	0.17713	0.64527	0.01465
0.071	0.05458	0.08753	0.17713	0.64676	0.01465
0.072	0.05466	0.08776	0.17777	0.64812	0.01473
0.073	0.05451	0.08768	0.17903	0.64974	0.01465
0.074	0.05458	0.08791	0.1784	0.6511	0.01465
0.075	0.05473	0.08798	0.17903	0.65286	0.01458
0.076	0.05458	0.08791	0.17966	0.65449	0.01465
0.077	0.05466	0.08814	0.1803	0.65598	0.0148
0.078	0.05458	0.08821	0.1803	0.65761	0.01473
0.079	0.05481	0.08836	0.1803	0.65923	0.0145
0.08	0.05489	0.08852	0.1803	0.66045	0.01473
0.081	0.05473	0.08852	0.18156	0.66208	0.01465
0.082	0.05473	0.08867	0.18219	0.66371	0.01458
0.083	0.05481	0.08882	0.18219	0.6652	0.0148
0.084	0.05489	0.0889	0.18283	0.66696	0.0145
0.085	0.05511	0.08905	0.18346	0.66831	0.01473
0.086	0.05496	0.08912	0.18409	0.66981	0.0145
0.087	0.05496	0.08935	0.18409	0.67143	0.01458
0.088	0.05496	0.08927	0.18472	0.67279	0.01473
0.089	0.05504	0.0895	0.18536	0.67441	0.0145
0.09	0.05519	0.08973	0.18599	0.67604	0.01458
0.091	0.05511	0.08981	0.18662	0.67753	0.01458
0.092	0.05519	0.08988	0.18725	0.67902	0.0145
0.093	0.05519	0.08996	0.18789	0.68038	0.01465
0.094	0.05527	0.09019	0.18789	0.68214	0.01465
0.095	0.05534	0.09026	0.18915	0.68377	0.01465
0.096	0.05534	0.09041	0.18915	0.68512	0.01473
0.097	0.05534	0.09049	0.18979	0.68662	0.0145
0.098	0.05534	0.09041	0.18915	0.68824	0.01465
0.099	0.05542	0.09064	0.18979	0.68987	0.01458
0.1	0.05542	0.09072	0.19042	0.69136	0.01458
0.101	0.05534	0.09072	0.19042	0.69299	0.01473
0.102	0.05557	0.09087	0.19105	0.69461	0.01465
0.103	0.05557	0.09094	0.19168	0.69638	0.01458
0.104	0.05557	0.09102	0.19232	0.69827	0.01458
0.105	0.05564	0.09132	0.19358	0.70017	0.01465
0.106	0.05564	0.09132	0.19295	0.70126	0.01473
0.107	0.05564	0.09148	0.19358	0.70275	0.01465
0.108	0.0558	0.09148	0.19421	0.70383	0.01465
0.109	0.05564	0.0917	0.19548	0.70573	0.01458
0.11	0.0558	0.09193	0.19548	0.70708	0.01465
0.111	0.05564	0.09193	0.19548	0.70858	0.01488
0.112	0.0558	0.09216	0.19611	0.70993	0.01473
0.113	0.05595	0.09224	0.19674	0.71142	0.01465
0.114	0.05564	0.09216	0.19801	0.71291	0.0145
0.115	0.05602	0.09231	0.19801	0.71441	0.0148
0.116	0.05595	0.09239	0.19801	0.71603	0.01465
0.117	0.05618	0.09246	0.19991	0.71766	0.01473
0.118	0.05602	0.09254	0.19991	0.71901	0.0148
0.119	0.0561	0.09269	0.20054	0.72091	0.01473
0.12	0.0561	0.09277	0.20117	0.72254	0.0148
0.121	0.05602	0.09292	0.20117	0.72389	0.0148
0.122	0.05618	0.09299	0.20117	0.72525	0.0148
0.123	0.05595	0.09307	0.2018	0.72674	0.0148
0.124	0.05625	0.09322	0.20307	0.7285	0.01473
0.125	0.05618	0.09322	0.2037	0.72999	0.01488
0.126	0.05618	0.0933	0.2037	0.73149	0.01465
0.127	0.05633	0.09345	0.20434	0.73298	0.01473
0.128	0.05618	0.09345	0.20434	0.73406	0.01473
0.129	0.05633	0.09368	0.20497	0.73569	0.01473
0.13	0.05633	0.09383	0.20623	0.73731	0.01488
0.131	0.05648	0.09383	0.20813	0.73894	0.01488
0.132	0.05656	0.09413	0.2075	0.74043	0.01465
0.133	0.0564	0.09421	0.2075	0.74192	0.01488
0.134	0.05648	0.09436	0.20876	0.74341	0.01473
0.135	0.05648	0.09444	0.2094	0.74491	0.01496
0.136	0.05656	0.09451	0.21066	0.74626	0.01503
0.137	0.05656	0.09474	0.21129	0.74802	0.0148
0.138	0.05656	0.09459	0.21066	0.74952	0.01488
0.139	0.05648	0.09482	0.21193	0.75114	0.0148
0.14	0.05663	0.09489	0.21193	0.7525	0.01496
0.141	0.05663	0.09489	0.21319	0.75412	0.01496
0.142	0.05671	0.09512	0.21319	0.75575	0.0148
0.143	0.05656	0.0952	0.21382	0.75711	0.01496
0.144	0.05663	0.09527	0.21446	0.75846	0.01488
0.145	0.05671	0.09542	0.21446	0.75995	0.01488
0.146	0.05678	0.0955	0.21572	0.76144	0.01503
0.147	0.05671	0.09565	0.21635	0.7628	0.01503
0.148	0.05678	0.0958	0.21699	0.76443	0.01496
0.149	0.05671	0.09588	0.21699	0.76592	0.01503
0.15	0.05694	0.09611	0.21762	0.76754	0.01496
0.151	0.05701	0.09618	0.21825	0.76876	0.01503
0.152	0.05694	0.09633	0.22015	0.77053	0.01496
0.153	0.05694	0.09656	0.22078	0.77188	0.01496
0.154	0.05694	0.09664	0.22078	0.77337	0.01503
0.155	0.05716	0.09679	0.22205	0.77487	0.01496
0.156	0.05694	0.09687	0.22205	0.77609	0.01511
0.157	0.05724	0.09717	0.22268	0.77785	0.01503
0.158	0.05716	0.09717	0.22395	0.77947	0.01511
0.159	0.05732	0.0974	0.22458	0.7811	0.01511
0.16	0.05724	0.09732	0.22521	0.78232	0.01511
0.161	0.05716	0.0974	0.22458	0.78368	0.01518
0.162	0.05724	0.09747	0.22584	0.7853	0.01511
0.163	0.05732	0.09763	0.22584	0.78679	0.01526
0.164	0.05732	0.0977	0.22711	0.78842	0.01503
0.165	0.05724	0.09778	0.22711	0.78951	0.01511
0.166	0.05716	0.09793	0.22711	0.791	0.01518
0.167	0.05732	0.09808	0.22901	0.79276	0.01526
0.168	0.05739	0.09823	0.22964	0.79411	0.01526
0.169	0.05747	0.09854	0.22901	0.79547	0.01511
0.17	0.05754	0.09854	0.22964	0.79696	0.01518
0.171	0.05739	0.09869	0.23091	0.79845	0.01518
0.172	0.05754	0.09876	0.23217	0.79981	0.01526
0.173	0.05754	0.09892	0.23217	0.8013	0.01533
0.174	0.05762	0.09914	0.23344	0.80306	0.01511
0.175	0.05762	0.09922	0.2347	0.80455	0.01533
0.176	0.05754	0.09937	0.2347	0.80604	0.01541
0.177	0.05777	0.0996	0.23533	0.80767	0.01518
0.178	0.05777	0.0996	0.23597	0.80916	0.01533
0.179	0.05769	0.09975	0.23723	0.81052	0.01511
0.18	0.05777	0.0999	0.23723	0.81214	0.01533
0.181	0.05777	0.09998	0.23786	0.8135	0.01541
0.182	0.05769	0.10005	0.23913	0.81513	0.01533
0.183	0.05785	0.10021	0.2385	0.81648	0.01541
0.184	0.05777	0.10021	0.23976	0.81811	0.01526
0.185	0.05785	0.10043	0.23976	0.8196	0.01549
0.186	0.058	0.10051	0.24103	0.82109	0.01549
0.187	0.05792	0.10066	0.24166	0.82245	0.01526
0.188	0.05807	0.10081	0.24292	0.82394	0.01556
0.189	0.05823	0.10097	0.24229	0.82529	0.01541
0.19	0.05823	0.10112	0.24356	0.82692	0.01541
0.191	0.05807	0.10127	0.24356	0.82828	0.01549
0.192	0.05815	0.10142	0.24482	0.8299	0.01533
0.193	0.0583	0.10157	0.24546	0.83139	0.01541
0.194	0.0583	0.10188	0.24672	0.83275	0.01541
0.195	0.05845	0.10188	0.24735	0.83424	0.01533
0.196	0.05845	0.10218	0.24799	0.83587	0.01549
0.197	0.05861	0.10233	0.24925	0.83736	0.01533
0.198	0.05853	0.10248	0.24988	0.83885	0.01556
0.199	0.05845	0.10264	0.25052	0.84021	0.01541
0.2	0.05853	0.10279	0.25115	0.84183	0.01541
0.201	0.05861	0.10294	0.25115	0.84305	0.01564
0.202	0.05861	0.10302	0.25241	0.84468	0.01549
0.203	0.05868	0.10302	0.25305	0.84603	0.01564
0.204	0.05868	0.10332	0.25494	0.84766	0.01556
0.205	0.05876	0.10339	0.25494	0.84888	0.01564
0.206	0.05868	0.10355	0.25494	0.85037	0.01571
0.207	0.05891	0.10377	0.25494	0.85173	0.01571
0.208	0.05891	0.10385	0.25558	0.85308	0.01564
0.209	0.05891	0.104	0.25684	0.85444	0.01571
0.21	0.05906	0.10415	0.25748	0.85593	0.01579
0.211	0.05914	0.10438	0.25811	0.85729	0.01571
0.212	0.05936	0.10461	0.25874	0.85878	0.01571
0.213	0.05914	0.10476	0.26001	0.86027	0.01571
0.214	0.05921	0.10491	0.26001	0.86176	0.01571
0.215	0.05914	0.10499	0.26001	0.86298	0.01571
0.216	0.05921	0.10522	0.26127	0.86461	0.01587
0.217	0.05944	0.10537	0.2619	0.8661	0.01571
0.218	0.05944	0.1056	0.26317	0.86759	0.01571
0.219	0.05929	0.10575	0.26443	0.86908	0.01579
0.22	0.05936	0.1059	0.2638	0.87044	0.01579
0.221	0.05944	0.10605	0.2657	0.87193	0.01587
0.222	0.05952	0.1062	0.26696	0.87328	0.01587
0.223	0.05967	0.10643	0.26633	0.87504	0.01594
0.224	0.05967	0.10651	0.2676	0.87626	0.01587
0.225	0.05974	0.10658	0.26823	0.87789	0.01602
0.226	0.05967	0.10666	0.26886	0.87911	0.01602
0.227	0.0599	0.10681	0.26949	0.88074	0.01609
0.228	0.05982	0.10704	0.26949	0.88209	0.01602
0.229	0.06005	0.10727	0.27203	0.88372	0.01587
0.23	0.06012	0.10727	0.27203	0.88508	0.01602
0.231	0.06005	0.10757	0.27329	0.88657	0.01617
0.232	0.06012	0.10757	0.27329	0.88819	0.01609
0.233	0.0602	0.10787	0.27392	0.88955	0.01609
0.234	0.06028	0.1081	0.27456	0.89118	0.01602
0.235	0.06028	0.10818	0.27582	0.89226	0.01609
0.236	0.06028	0.10833	0.27582	0.89348	0.01617
0.237	0.0605	0.10848	0.27709	0.89524	0.01602
0.238	0.0605	0.10863	0.27835	0.89633	0.0164
0.239	0.06043	0.10901	0.27898	0.89782	0.01602
0.24	0.06043	0.10901	0.27962	0.89931	0.01617
0.241	0.0605	0.10947	0.28025	0.90053	0.01632
0.242	0.06066	0.10939	0.28151	0.90189	0.01617
0.243	0.06058	0.10962	0.28151	0.90324	0.01625
0.244	0.06088	0.10977	0.28341	0.90487	0.01609
0.245	0.06081	0.10992	0.28404	0.90622	0.0164
0.246	0.06081	0.11008	0.28404	0.90758	0.01647
0.247	0.06103	0.11023	0.28531	0.90893	0.0164
0.248	0.06096	0.1103	0.28531	0.91015	0.01647
0.249	0.06126	0.11061	0.28594	0.91178	0.01655
0.25	0.06126	0.11083	0.28658	0.91314	0.0164
0.251	0.06126	0.11099	0.28784	0.91449	0.01655
0.252	0.06157	0.11114	0.28911	0.91598	0.01632
0.253	0.06149	0.11121	0.28911	0.91734	0.0164
0.254	0.06157	0.11144	0.29037	0.9187	0.01647
0.255	0.06157	0.11175	0.291	0.92005	0.0164
0.256	0.06164	0.11182	0.29164	0.92154	0.01663
0.257	0.06195	0.11205	0.29353	0.92303	0.01655
0.258	0.06179	0.11235	0.29417	0.92439	0.01655
0.259	0.06202	0.1125	0.2948	0.92588	0.01663
0.26	0.06202	0.11281	0.29543	0.92724	0.01663
0.261	0.06202	0.11304	0.2967	0.92873	0.01678
0.262	0.06233	0.11326	0.29796	0.93008	0.0167
0.263	0.06217	0.11349	0.29796	0.9313	0.0167
0.264	0.06233	0.11349	0.29923	0.93266	0.01685
0.265	0.06248	0.1138	0.30049	0.93428	0.01678
0.266	0.0624	0.11395	0.30049	0.93537	0.01693
0.267	0.06255	0.11402	0.30176	0.93672	0.01685
0.268	0.06255	0.11425	0.30176	0.93808	0.017
0.269	0.0627	0.11433	0.30366	0.93957	0.01708
0.27	0.06263	0.11463	0.30366	0.94093	0.017
0.271	0.06293	0.11493	0.30429	0.94255	0.017
0.272	0.06308	0.11493	0.30555	0.94377	0.01708
0.273	0.06301	0.11524	0.30682	0.94513	0.01708
0.274	0.06324	0.11554	0.30808	0.94676	0.01708
0.275	0.06324	0.11569	0.30872	0.94811	0.01708
0.276	0.06339	0.116	0.30935	0.9496	0.01716
0.277	0.06346	0.11615	0.31061	0.95096	0.01716
0.278	0.06346	0.11638	0.30998	0.95218	0.01716
0.279	0.06362	0.1166	0.31125	0.95353	0.01716
0.28	0.06362	0.11683	0.31378	0.95503	0.01731
0.281	0.06369	0.11729	0.31378	0.95625	0.01731
0.282	0.064	0.11736	0.31441	0.9576	0.01723
0.283	0.064	0.11759	0.31631	0.95896	0.01746
0.284	0.06392	0.11782	0.31631	0.96018	0.01746
0.285	0.064	0.11797	0.31694	0.9614	0.01738
0.286	0.0643	0.11843	0.31884	0.96289	0.01746
0.287	0.06438	0.11858	0.3201	0.96438	0.01754
0.288	0.06438	0.11873	0.3201	0.96546	0.01754
0.289	0.06445	0.11888	0.32137	0.96682	0.01761
0.29	0.06445	0.11911	0.32137	0.96817	0.01769
0.291	0.06468	0.11949	0.32263	0.96967	0.01776
0.292	0.06475	0.11956	0.3239	0.97089	0.01754
0.293	0.06475	0.11979	0.32453	0.97211	0.01776
0.294	0.06491	0.11994	0.32516	0.97346	0.01784
0.295	0.06498	0.12025	0.32643	0.97495	0.01761
0.296	0.06506	0.12048	0.32706	0.97631	0.01792
0.297	0.06513	0.12078	0.32833	0.97766	0.01769
0.298	0.06529	0.12108	0.32896	0.97902	0.01784
0.299	0.06551	0.12123	0.33023	0.98051	0.01784
0.3	0.06544	0.12154	0.33149	0.9816	0.01776
0.301	0.06567	0.12192	0.33276	0.98309	0.01807
0.302	0.06574	0.12207	0.33402	0.98458	0.01776
0.303	0.06574	0.12245	0.33402	0.98566	0.01799
0.304	0.06597	0.1226	0.33592	0.98715	0.01807
0.305	0.06605	0.12298	0.33655	0.98837	0.01799
0.306	0.06605	0.12313	0.33782	0.98946	0.01822
0.307	0.06635	0.12328	0.33908	0.99095	0.01814
0.308	0.06642	0.12366	0.33908	0.99217	0.0183
0.309	0.0665	0.12374	0.34161	0.99339	0.01845
0.31	0.06658	0.12412	0.34161	0.99461	0.01822
0.311	0.06665	0.12435	0.34288	0.9961	0.01852
0.312	0.0668	0.12442	0.34414	0.99732	0.0183
0.313	0.06696	0.12488	0.34414	0.99868	0.0186
0.314	0.06703	0.12503	0.34541	1.00017	0.0186
0.315	0.06718	0.12526	0.34667	1.00112	0.01852
0.316	0.06741	0.12579	0.34794	1.00274	0.01867
0.317	0.06749	0.12579	0.3492	1.0041	0.0186
0.318	0.06772	0.12617	0.34857	1.00505	0.01852
0.319	0.06764	0.12647	0.3511	1.00654	0.01875
0.32	0.06779	0.1267	0.3511	1.00776	0.0186
0.321	0.06794	0.12708	0.35173	1.00911	0.01883
0.322	0.06809	0.12723	0.35363	1.0102	0.01867
0.323	0.06817	0.12769	0.35363	1.01142	0.01875
0.324	0.06855	0.12784	0.35553	1.01277	0.01905
0.325	0.0684	0.12829	0.3568	1.0144	0.01898
0.326	0.06847	0.12852	0.35743	1.01535	0.01905
0.327	0.06878	0.12875	0.35869	1.01671	0.0189
0.328	0.06878	0.12905	0.35933	1.01779	0.0189
0.329	0.06908	0.12936	0.36059	1.01901	0.01913
0.33	0.06908	0.12959	0.36186	1.02037	0.01905
0.331	0.06923	0.12981	0.36312	1.02172	0.01913
0.332	0.06939	0.13004	0.36312	1.02267	0.01913
0.333	0.06954	0.13027	0.36439	1.02403	0.01936
0.334	0.06976	0.1305	0.36502	1.02525	0.01936
0.335	0.06984	0.1308	0.36565	1.0266	0.01928
0.336	0.07007	0.1311	0.36692	1.02782	0.01943
0.337	0.07022	0.13141	0.36755	1.02891	0.01928
0.338	0.0703	0.13179	0.37008	1.03013	0.01959
0.339	0.07037	0.13194	0.37008	1.03148	0.01959
0.34	0.07068	0.13239	0.37198	1.0327	0.01951
0.341	0.07075	0.1327	0.37261	1.03392	0.01959
0.342	0.0709	0.13308	0.37324	1.03528	0.01943
0.343	0.07098	0.13338	0.37514	1.03636	0.01959
0.344	0.07128	0.13361	0.37577	1.03772	0.01966
0.345	0.07136	0.13414	0.37767	1.03907	0.01981
0.346	0.07159	0.13437	0.3783	1.04016	0.01997
0.347	0.07189	0.13475	0.37957	1.04138	0.01974
0.348	0.07189	0.13498	0.38084	1.04246	0.02004
0.349	0.07204	0.1352	0.3821	1.04382	0.02012
0.35	0.07219	0.13566	0.38273	1.04517	0.01989
0.351	0.07242	0.13581	0.38463	1.04639	0.02012
0.352	0.07265	0.13611	0.38526	1.04761	0.01989
0.353	0.0728	0.13649	0.38653	1.04883	0.02027
0.354	0.07303	0.13665	0.38716	1.04992	0.02027
0.355	0.07326	0.1371	0.38716	1.051	0.02027
0.356	0.07318	0.13718	0.38906	1.05222	0.02042
0.357	0.07364	0.13748	0.38969	1.05358	0.02034
0.358	0.07379	0.13786	0.39096	1.05466	0.0205
0.359	0.07386	0.13816	0.39222	1.05588	0.02072
0.36	0.07409	0.13847	0.39412	1.05724	0.02057
0.361	0.07424	0.13892	0.39475	1.05832	0.02072
0.362	0.07432	0.13923	0.39539	1.05954	0.02065
0.363	0.07462	0.13961	0.39728	1.06063	0.0208
0.364	0.0747	0.13983	0.39792	1.06198	0.02095
0.365	0.07478	0.14036	0.39981	1.06334	0.02072
0.366	0.07508	0.14067	0.40045	1.06442	0.02103
0.367	0.07531	0.14105	0.40234	1.06551	0.02095
0.368	0.07546	0.14143	0.40298	1.06673	0.02103
0.369	0.07599	0.14181	0.40424	1.06795	0.02126
0.37	0.07576	0.14219	0.40487	1.06917	0.0211
0.371	0.07629	0.14241	0.40614	1.07025	0.02133
0.372	0.07652	0.14279	0.40741	1.07147	0.02118
0.373	0.07667	0.1431	0.40867	1.07256	0.02118
0.374	0.07682	0.1434	0.40994	1.07391	0.02148
0.375	0.07713	0.14378	0.4112	1.07513	0.02141
0.376	0.07736	0.14401	0.41247	1.07662	0.02164
0.377	0.07751	0.14439	0.415	1.07811	0.02164
0.378	0.07789	0.14477	0.415	1.07906	0.02171
0.379	0.07804	0.14515	0.41689	1.08042	0.02194
0.38	0.07819	0.1456	0.41753	1.08177	0.02194
0.381	0.07834	0.14591	0.41879	1.08286	0.02202
0.382	0.07865	0.14644	0.42006	1.08408	0.02186
0.383	0.07887	0.14689	0.42132	1.08503	0.02209
0.384	0.0791	0.1472	0.42259	1.08638	0.02224
0.385	0.07948	0.14773	0.42322	1.08733	0.02217
0.386	0.07963	0.14796	0.42449	1.08855	0.02224
0.387	0.07986	0.14849	0.42638	1.08991	0.02239
0.388	0.08009	0.14887	0.42765	1.09113	0.02247
0.389	0.08054	0.14925	0.42955	1.09248	0.02239
0.39	0.08062	0.14963	0.42955	1.09357	0.02255
0.391	0.08092	0.15001	0.43144	1.09506	0.02262
0.392	0.08138	0.15046	0.43081	1.09601	0.02293
0.393	0.08176	0.15077	0.43398	1.09736	0.02293
0.394	0.08184	0.15099	0.43398	1.09858	0.023
0.395	0.08229	0.15145	0.43651	1.09994	0.02285
0.396	0.08252	0.15175	0.43651	1.10102	0.02308
0.397	0.08282	0.15213	0.43777	1.10211	0.02323
0.398	0.08328	0.15251	0.43904	1.1036	0.02338
0.399	0.08351	0.15289	0.43967	1.10468	0.02346
0.4	0.08373	0.1535	0.44093	1.10577	0.02346
0.401	0.08389	0.1538	0.4422	1.10712	0.02369
0.402	0.08434	0.15411	0.44346	1.10834	0.02353
0.403	0.08442	0.15471	0.44536	1.10956	0.02376
0.404	0.08472	0.15517	0.44599	1.11078	0.02384
0.405	0.08495	0.15562	0.44789	1.11214	0.02376
0.406	0.08533	0.15593	0.44853	1.11309	0.02406
0.407	0.08563	0.15638	0.45042	1.11444	0.02391
0.408	0.08571	0.15684	0.45169	1.1158	0.02399
0.409	0.08609	0.15737	0.45295	1.11716	0.02429
0.41	0.08662	0.1579	0.45422	1.1181	0.02429
0.411	0.08677	0.15828	0.45548	1.11946	0.02444
0.412	0.087	0.15866	0.45738	1.12054	0.02437
0.413	0.08753	0.15912	0.45801	1.1219	0.02452
0.414	0.08798	0.1595	0.46054	1.12326	0.0249
0.415	0.08836	0.16003	0.46244	1.12461	0.0246
0.416	0.08882	0.16025	0.46308	1.1257	0.02498
0.417	0.08912	0.16079	0.46371	1.12705	0.0249
0.418	0.08943	0.16109	0.46561	1.12841	0.02513
0.419	0.08996	0.16162	0.46624	1.12976	0.02536
0.42	0.09034	0.16208	0.46624	1.13071	0.0252
0.421	0.09057	0.16253	0.46814	1.1318	0.02543
0.422	0.09094	0.16306	0.4694	1.13261	0.02551
0.423	0.09125	0.16344	0.47067	1.13383	0.02558
0.424	0.09155	0.16405	0.47256	1.13478	0.02581
0.425	0.09178	0.16466	0.47446	1.13654	0.02566
0.426	0.09224	0.16504	0.4751	1.13749	0.02596
0.427	0.09246	0.16557	0.47699	1.13885	0.02596
0.428	0.09292	0.16595	0.47763	1.1402	0.02604
0.429	0.09337	0.16656	0.47952	1.14142	0.02634
0.43	0.0936	0.16724	0.47889	1.14251	0.02619
0.431	0.09421	0.16807	0.48079	1.14386	0.02634
0.432	0.09459	0.16838	0.48269	1.14508	0.02649
0.433	0.09512	0.16883	0.48395	1.14644	0.02634
0.434	0.0955	0.16906	0.48648	1.14766	0.02672
0.435	0.09588	0.16967	0.48711	1.14874	0.02665
0.436	0.09626	0.1702	0.48901	1.15023	0.0268
0.437	0.09679	0.17065	0.49028	1.15145	0.02703
0.438	0.09732	0.17103	0.49154	1.1524	0.02703
0.439	0.0977	0.17149	0.49281	1.15376	0.02733
0.44	0.09816	0.1721	0.49344	1.15498	0.02733
0.441	0.09876	0.17263	0.49534	1.15606	0.02756
0.442	0.09892	0.17301	0.49597	1.15742	0.02763
0.443	0.0993	0.17346	0.49724	1.1585	0.02771
0.444	0.09975	0.17407	0.4985	1.15986	0.02809
0.445	0.10013	0.17475	0.50103	1.16108	0.02801
0.446	0.10059	0.17506	0.5023	1.16243	0.02801
0.447	0.10104	0.17566	0.50356	1.16352	0.02824
0.448	0.1015	0.17612	0.50546	1.16474	0.02839
0.449	0.1021	0.1768	0.50609	1.16609	0.02839
0.45	0.10233	0.17734	0.50862	1.16731	0.02854
0.451	0.10302	0.17787	0.50989	1.16853	0.0287
0.452	0.10347	0.1787	0.51052	1.17002	0.02892
0.453	0.104	0.17923	0.51115	1.17111	0.02908
0.454	0.10453	0.17984	0.51242	1.17274	0.02923
0.455	0.10507	0.18037	0.51432	1.17396	0.0293
0.456	0.1056	0.1809	0.51622	1.17531	0.02961
0.457	0.10598	0.18159	0.51938	1.17694	0.02953
0.458	0.10681	0.18174	0.51938	1.17802	0.02968
0.459	0.10704	0.1825	0.52128	1.17951	0.02983
0.46	0.10765	0.18303	0.52191	1.1806	0.02999
0.461	0.10833	0.18356	0.52317	1.18182	0.03021
0.462	0.10871	0.18424	0.52444	1.18317	0.03029
0.463	0.10916	0.1847	0.5257	1.18426	0.03052
0.464	0.11	0.18546	0.5276	1.18561	0.03067
0.465	0.11023	0.18599	0.52887	1.18683	0.03075
0.466	0.11083	0.18652	0.53077	1.18819	0.03112
0.467	0.11137	0.18751	0.5314	1.18941	0.03105
0.468	0.11205	0.18789	0.5333	1.19077	0.03128
0.469	0.11266	0.18857	0.53456	1.19199	0.0315
0.47	0.11319	0.18941	0.53519	1.19334	0.03143
0.471	0.11357	0.18994	0.53646	1.19456	0.03181
0.472	0.11417	0.1907	0.53899	1.19565	0.03196
0.473	0.11478	0.19138	0.54025	1.19714	0.03219
0.474	0.11554	0.19199	0.54152	1.19863	0.03242
0.475	0.11607	0.19267	0.54405	1.20025	0.03234
0.476	0.11676	0.19328	0.54468	1.20161	0.03272
0.477	0.11729	0.19396	0.54658	1.2031	0.03295
0.478	0.11797	0.19464	0.54848	1.20473	0.03302
0.479	0.11881	0.19533	0.55101	1.20622	0.0334
0.48	0.11919	0.19586	0.55227	1.20744	0.0331
0.481	0.11994	0.19669	0.55354	1.20866	0.03371
0.482	0.12032	0.19715	0.55544	1.21001	0.03393
0.483	0.12116	0.19821	0.55607	1.21124	0.03393
0.484	0.12169	0.19882	0.55734	1.21232	0.03446
0.485	0.12215	0.19935	0.55797	1.21368	0.03431
0.486	0.1229	0.20011	0.55987	1.21503	0.03492
0.487	0.12336	0.20094	0.56113	1.21666	0.03507
0.488	0.12397	0.20155	0.5624	1.21774	0.03507
0.489	0.12465	0.20246	0.56429	1.2191	0.03553
0.49	0.12518	0.20299	0.56619	1.22032	0.03545
0.491	0.12602	0.20375	0.56746	1.22208	0.03583
0.492	0.12655	0.20459	0.56999	1.22357	0.03614
0.493	0.12738	0.20535	0.57189	1.2252	0.03621
0.494	0.12822	0.20626	0.57378	1.22642	0.03682
0.495	0.1289	0.20694	0.57378	1.22777	0.03674
0.496	0.12974	0.20778	0.57505	1.2294	0.03712
0.497	0.13042	0.20861	0.57758	1.23076	0.03765
0.498	0.1311	0.20914	0.58011	1.23211	0.0375
0.499	0.13186	0.21013	0.58201	1.2336	0.03811
0.5	0.13255	0.21089	0.58327	1.23509	0.03818
0.501	0.13323	0.21165	0.58454	1.23645	0.03841
0.502	0.13391	0.21248	0.58707	1.23808	0.03902
0.503	0.13467	0.21309	0.5877	1.2393	0.03894
0.504	0.13566	0.21408	0.58833	1.24065	0.0394
0.505	0.13627	0.21484	0.59023	1.24201	0.0397
0.506	0.13702	0.21575	0.5915	1.2435	0.04016
0.507	0.13748	0.21658	0.59213	1.24499	0.04077
0.508	0.13854	0.21749	0.59466	1.24662	0.04084
0.509	0.13923	0.2184	0.59719	1.24811	0.04122
0.51	0.13999	0.21932	0.59846	1.2496	0.04145
0.511	0.14067	0.22015	0.59909	1.25082	0.04175
0.512	0.1415	0.22114	0.60162	1.25258	0.04244
0.513	0.14241	0.22205	0.60225	1.25394	0.04266
0.514	0.14317	0.22296	0.60541	1.25543	0.04297
0.515	0.14393	0.22395	0.60605	1.25705	0.04335
0.516	0.145	0.22509	0.60858	1.25868	0.0438
0.517	0.14575	0.226	0.60984	1.26044	0.04464
0.518	0.14674	0.22683	0.61237	1.26193	0.04471
0.519	0.14765	0.22782	0.61364	1.26329	0.04524
0.52	0.14826	0.22865	0.61427	1.26465	0.04555
0.521	0.14932	0.22964	0.61554	1.26627	0.04585
0.522	0.15008	0.23055	0.61743	1.26749	0.04631
0.523	0.15092	0.23146	0.61996	1.26898	0.04684
0.524	0.1519	0.23245	0.62249	1.27048	0.04745
0.525	0.15259	0.23336	0.62313	1.2721	0.04775
0.526	0.1535	0.23442	0.62503	1.27386	0.04851
0.527	0.15441	0.23541	0.62566	1.27563	0.04896
0.528	0.1554	0.23647	0.62756	1.27712	0.04927
0.529	0.15623	0.23738	0.63009	1.27874	0.05003
0.53	0.15737	0.23845	0.63198	1.28051	0.05041
0.531	0.1582	0.23989	0.63262	1.282	0.05109
0.532	0.15919	0.24088	0.63451	1.28376	0.05155
0.533	0.16025	0.24194	0.63705	1.28525	0.052
0.534	0.16117	0.24323	0.63894	1.28715	0.05284
0.535	0.16215	0.24422	0.64147	1.28864	0.05314
0.536	0.16306	0.24551	0.64211	1.2904	0.05382
0.537	0.16413	0.24664	0.64337	1.29189	0.05458
0.538	0.16519	0.24786	0.6459	1.29379	0.05511
0.539	0.16625	0.24915	0.6478	1.29542	0.05587
0.54	0.16716	0.25006	0.65033	1.29677	0.05625
0.541	0.1683	0.2515	0.65286	1.29867	0.05716
0.542	0.16921	0.25264	0.65349	1.3003	0.05815
0.543	0.17028	0.25386	0.65602	1.3022	0.05861
0.544	0.17119	0.25522	0.65792	1.30382	0.05952
0.545	0.17225	0.25621	0.65982	1.30545	0.06005
0.546	0.17316	0.25742	0.66235	1.30735	0.06096
0.547	0.17437	0.25871	0.66235	1.30911	0.06202
0.548	0.17551	0.26001	0.66425	1.31087	0.0624
0.549	0.17658	0.26137	0.66615	1.31277	0.06362
0.55	0.17771	0.26259	0.66931	1.3144	0.06438
0.551	0.17893	0.26403	0.67057	1.31657	0.06536
0.552	0.17999	0.26532	0.67121	1.31806	0.06642
0.553	0.18143	0.26684	0.6731	1.31982	0.06703
0.554	0.18242	0.26828	0.67563	1.32199	0.06817
0.555	0.18364	0.26957	0.6788	1.32389	0.06901
0.556	0.185	0.27109	0.6788	1.32538	0.06984
0.557	0.18607	0.27261	0.68133	1.32741	0.07113
0.558	0.18736	0.27405	0.68323	1.32917	0.07189
0.559	0.18865	0.27572	0.68702	1.33121	0.07311
0.56	0.18971	0.27716	0.68829	1.33256	0.07409
0.561	0.1913	0.27868	0.69018	1.33446	0.07523
0.562	0.19214	0.2802	0.69272	1.33636	0.0766
0.563	0.19358	0.28164	0.69525	1.33812	0.07736
0.564	0.19472	0.28324	0.69778	1.34015	0.07895
0.565	0.19631	0.2846	0.69967	1.34192	0.08009
0.566	0.1976	0.28627	0.70094	1.34408	0.08123
0.567	0.19874	0.28771	0.7041	1.34625	0.08267
0.568	0.20019	0.28946	0.70474	1.34802	0.08373
0.569	0.20186	0.29121	0.706	1.35018	0.08548
0.57	0.20322	0.29295	0.70853	1.35249	0.08677
0.571	0.20459	0.2947	0.71043	1.35439	0.08814
0.572	0.20611	0.29644	0.71106	1.35615	0.08988
0.573	0.20785	0.29827	0.71359	1.35832	0.0911
0.574	0.20937	0.30016	0.71612	1.36076	0.09269
0.575	0.21081	0.30176	0.71865	1.36252	0.09429
0.576	0.21226	0.30381	0.72118	1.36483	0.09596
0.577	0.21393	0.30571	0.72435	1.36727	0.0977
0.578	0.21552	0.30753	0.72498	1.36903	0.09914
0.579	0.21742	0.30973	0.72751	1.37133	0.10081
0.58	0.21901	0.3117	0.7313	1.37364	0.10279
0.581	0.22091	0.3139	0.73257	1.37567	0.10453
0.582	0.2222	0.31573	0.7351	1.37784	0.10643
0.583	0.22387	0.31778	0.7389	1.38014	0.10803
0.584	0.22562	0.31983	0.74016	1.38245	0.11015
0.585	0.22729	0.3218	0.74206	1.38462	0.11235
0.586	0.22873	0.324	0.74586	1.38706	0.11417
0.587	0.2307	0.32605	0.74839	1.3895	0.11645
0.588	0.23237	0.32833	0.74902	1.39167	0.11843
0.589	0.23427	0.33061	0.75281	1.39438	0.12093
0.59	0.23617	0.33273	0.75408	1.39668	0.12321
0.591	0.23807	0.33531	0.75661	1.39912	0.12549
0.592	0.24012	0.33759	0.75977	1.40197	0.12799
0.593	0.24194	0.33987	0.76104	1.40427	0.13019
0.594	0.24422	0.3423	0.7642	1.40685	0.13293
0.595	0.24627	0.34488	0.76673	1.40942	0.13543
0.596	0.24824	0.34784	0.76989	1.41227	0.13816
0.597	0.25044	0.35019	0.77243	1.41485	0.14082
0.598	0.25264	0.35277	0.77496	1.41729	0.1434
0.599	0.25454	0.35535	0.77749	1.41986	0.14613
0.6	0.25659	0.35809	0.78128	1.42257	0.14902
0.601	0.25902	0.3609	0.78318	1.42542	0.15206
0.602	0.26107	0.36378	0.78634	1.42827	0.15524
0.603	0.26327	0.36674	0.78951	1.43125	0.15798
0.604	0.26585	0.36947	0.79267	1.43383	0.16117
0.605	0.26798	0.37251	0.7971	1.43681	0.16443
0.606	0.27048	0.37555	0.79963	1.43993	0.16792
0.607	0.27268	0.37873	0.80216	1.44318	0.17141
0.608	0.27511	0.38162	0.80595	1.44616	0.17453
0.609	0.27769	0.3845	0.80785	1.44887	0.1784
0.61	0.27989	0.38762	0.81228	1.45186	0.18189
0.611	0.2827	0.39096	0.81354	1.45524	0.18561
0.612	0.28483	0.39415	0.81734	1.4585	0.18941
0.613	0.28764	0.39741	0.81924	1.46162	0.19297
0.614	0.29022	0.40075	0.82303	1.465	0.1973
0.615	0.29318	0.40432	0.82556	1.46826	0.20148
0.616	0.29568	0.40796	0.82873	1.47165	0.2055
0.617	0.29865	0.41168	0.83316	1.47504	0.21013
0.618	0.3013	0.4154	0.83505	1.47843	0.21393
0.619	0.30434	0.41889	0.83885	1.48168	0.21863
0.62	0.30715	0.42269	0.84201	1.48493	0.22311
0.621	0.31018	0.42679	0.84454	1.48819	0.22759
0.622	0.31284	0.43058	0.84834	1.49198	0.23245
0.623	0.31603	0.43491	0.8515	1.49591	0.23685
0.624	0.31922	0.43871	0.8572	1.49971	0.24201
0.625	0.32233	0.44296	0.86036	1.50323	0.24695
0.626	0.32544	0.44691	0.86479	1.50703	0.25196
0.627	0.32856	0.45093	0.86858	1.51096	0.2575
0.628	0.3322	0.45548	0.87238	1.51476	0.26259
0.629	0.33539	0.45958	0.87617	1.51869	0.26828
0.63	0.33865	0.46406	0.8787	1.52248	0.27382
0.631	0.3423	0.46892	0.88313	1.52709	0.27921
0.632	0.34602	0.4734	0.88693	1.53102	0.28536
0.633	0.34966	0.47841	0.89136	1.53536	0.29098
0.634	0.35338	0.48319	0.89452	1.5397	0.29728
0.635	0.35725	0.48798	0.89832	1.54377	0.3035
0.636	0.36112	0.49344	0.90211	1.54851	0.30981
0.637	0.36484	0.49815	0.90591	1.55271	0.31626
0.638	0.36864	0.50339	0.90844	1.55664	0.32248
0.639	0.37243	0.50855	0.91287	1.56125	0.32909
0.64	0.37646	0.51401	0.91793	1.56559	0.33592
0.641	0.38071	0.51971	0.92172	1.57047	0.34237
0.642	0.38435	0.52525	0.92615	1.57494	0.34943
0.643	0.38883	0.53117	0.92995	1.57955	0.35634
0.644	0.39316	0.53709	0.93627	1.5847	0.36348
0.645	0.39726	0.54316	0.9407	1.58931	0.37099
0.646	0.40181	0.54931	0.94386	1.59419	0.37828
0.647	0.40576	0.55531	0.94829	1.59907	0.38564
0.648	0.41016	0.56154	0.95335	1.60423	0.39293
0.649	0.41449	0.56784	0.95841	1.60951	0.4009
0.65	0.41882	0.57421	0.96411	1.61453	0.40895
0.651	0.42322	0.58044	0.96664	1.62009	0.41662
0.652	0.42732	0.58704	0.97233	1.6251	0.42481
0.653	0.4318	0.59372	0.97613	1.63039	0.43286
0.654	0.43658	0.60078	0.97992	1.63595	0.44136
0.655	0.44114	0.60807	0.98625	1.6415	0.44994
0.656	0.44607	0.61543	0.99068	1.64733	0.45844
0.657	0.44994	0.62257	0.99574	1.65276	0.46702
0.658	0.45495	0.63024	1.00017	1.65831	0.47568
0.659	0.45943	0.6376	1.00586	1.66441	0.48501
0.66	0.46376	0.64565	1.01092	1.67011	0.49405
0.661	0.46869	0.65347	1.01472	1.67594	0.50316
0.662	0.47294	0.66151	1.02041	1.6819	0.51219
0.663	0.4778	0.66987	1.02421	1.68732	0.52161
0.664	0.48258	0.67791	1.03053	1.69342	0.53117
0.665	0.4876	0.68679	1.03559	1.6998	0.54074
0.666	0.49207	0.69545	1.04129	1.70617	0.55053
0.667	0.49663	0.70433	1.04761	1.7124	0.56047
0.668	0.50111	0.71314	1.05394	1.71864	0.57011
0.669	0.50544	0.72232	1.059	1.72569	0.58029
0.67	0.51037	0.73211	1.06469	1.7326	0.59084
0.671	0.51508	0.74176	1.07039	1.73884	0.60139
0.672	0.52024	0.75109	1.07798	1.74562	0.61194
0.673	0.52494	0.76081	1.08304	1.75253	0.62242
0.674	0.5295	0.77053	1.08873	1.75944	0.63312
0.675	0.53512	0.78093	1.09379	1.76649	0.64421
0.676	0.5399	0.7911	1.10012	1.77435	0.65476
0.677	0.54529	0.80142	1.10581	1.78154	0.66584
0.678	0.55053	0.8119	1.11088	1.78886	0.677
0.679	0.55569	0.82268	1.11657	1.79631	0.68862
0.68	0.56108	0.83376	1.12479	1.80377	0.7
0.681	0.56693	0.84507	1.12985	1.8115	0.71162
0.682	0.57232	0.85654	1.13618	1.81895	0.72338
0.683	0.57786	0.86808	1.14377	1.82668	0.73492
0.684	0.5834	0.87954	1.14883	1.834	0.74684
0.685	0.58955	0.89207	1.15579	1.84213	0.75914
0.686	0.59554	0.90398	1.16212	1.84986	0.77113
0.687	0.60124	0.91659	1.16844	1.85813	0.78351
0.688	0.60708	0.92896	1.17603	1.86613	0.79558
0.689	0.61301	0.94156	1.18299	1.87413	0.80826
0.69	0.61893	0.95416	1.18932	1.88226	0.82078
0.691	0.62523	0.96699	1.19691	1.89066	0.83338
0.692	0.63183	0.98051	1.2045	1.89948	0.84682
0.693	0.63874	0.99409	1.21146	1.90802	0.85988
0.694	0.64512	1.00746	1.21969	1.91669	0.87354
0.695	0.65233	1.02135	1.22601	1.92537	0.88721
0.696	0.65863	1.03539	1.23297	1.93445	0.90057
0.697	0.66607	1.05019	1.23993	1.9434	0.91499
0.698	0.67397	1.06469	1.24689	1.95234	0.92881
0.699	0.68118	1.07927	1.25321	1.9617	0.94262
0.7	0.68862	1.09468	1.26144	1.97092	0.95728
0.701	0.69583	1.10941	1.26903	1.98081	0.97102
0.702	0.70372	1.12474	1.27599	1.98976	0.98582
0.703	0.71154	1.1403	1.28358	1.99898	1.00017
0.704	0.71868	1.15594	1.29054	2.00833	1.01505
0.705	0.72711	1.17226	1.29876	2.0185	1.0303
0.706	0.73394	1.18813	1.30762	2.02853	1.0445
0.707	0.74252	1.2046	1.31584	2.03829	1.05983
0.708	0.75208	1.22161	1.32343	2.04859	1.07494
0.709	0.76028	1.23816	1.33103	2.05795	1.09005
0.71	0.76916	1.25539	1.33862	2.06784	1.10584
0.711	0.77782	1.27217	1.34621	2.07679	1.12186
0.712	0.78708	1.28978	1.35506	2.08641	1.13795
0.713	0.79679	1.30762	1.36329	2.09604	1.15442
0.714	0.80605	1.32493	1.37215	2.1058	1.17097
0.715	0.8157	1.34269	1.37974	2.11597	1.18836
0.716	0.82587	1.36068	1.38733	2.12586	1.20476
0.717	0.83657	1.37867	1.39492	2.1359	1.22153
0.718	0.84712	1.39742	1.40441	2.14647	1.23884
0.719	0.85844	1.41648	1.41137	2.15691	1.25547
0.72	0.86952	1.43576	1.42022	2.16748	1.2727
0.721	0.88045	1.45459	1.42782	2.17724	1.2894
0.722	0.89115	1.47387	1.43541	2.18836	1.30678
0.723	0.90254	1.4927	1.44553	2.19852	1.32447
0.724	0.91507	1.51289	1.45375	2.21018	1.34208
0.725	0.92691	1.53263	1.46324	2.22048	1.36015
0.726	0.94073	1.55244	1.4721	2.23228	1.37769
0.727	0.9531	1.57264	1.48032	2.24272	1.39568
0.728	0.96365	1.59306	1.49045	2.25343	1.41337
0.729	0.97732	1.61363	1.50057	2.26468	1.43151
0.73	0.99212	1.63466	1.51069	2.27606	1.45064
0.731	1.00518	1.65485	1.51828	2.2865	1.46863
0.732	1.02021	1.67573	1.52777	2.29789	1.48693
0.733	1.03425	1.69698	1.53663	2.30914	1.5056
0.734	1.04868	1.71831	1.54612	2.32066	1.52466
0.735	1.06394	1.73965	1.55687	2.33219	1.54455
0.736	1.07973	1.76083	1.56509	2.34276	1.56337
0.737	1.09627	1.78246	1.57458	2.35415	1.58174
0.738	1.11191	1.80372	1.58344	2.3654	1.60125
0.739	1.1271	1.8252	1.59166	2.3776	1.62092
0.74	1.14213	1.84714	1.60179	2.38953	1.64027
0.741	1.15807	1.86915	1.61001	2.40065	1.6594
0.742	1.17173	1.89102	1.61887	2.41217	1.67929
0.743	1.18449	1.9144	1.62962	2.42315	1.69918
0.744	1.19868	1.93596	1.63784	2.43453	1.719
0.745	1.21432	1.95813	1.64607	2.44551	1.73949
0.746	1.22753	1.98045	1.65493	2.45717	1.75946
0.747	1.24013	2.0036	1.66631	2.46815	1.77988
0.748	1.25205	2.02592	1.6758	2.47846	1.79984
0.749	1.26936	2.04824	1.68529	2.49079	1.82011
0.75	1.28408	2.07185	1.69478	2.50096	1.84099

## Sheet: Fig.8
X	Y
wavelength (nm)	IPCE of single crystalline Fe2O3 nanowire array
400	6.8
450	3.03
500	1.984
550	1.505
600	1.28
650	1.045

## Sheet: Fig.9
X	Y
Time (sec)	Current Density(mA/cm2)
0
0.02	0.76357
0.04	0.7642
0.06	0.76167
0.08	0.76167
0.1	0.76294
0.12	0.76167
0.14	0.76167
0.16	0.75914
0.18	0.75914
0.2	0.76041
0.22	0.75914
0.24	0.75914
0.26	0.75914
0.28	0.75851
0.3	0.75787
0.32	0.75661
0.34	0.75661
0.36	0.75598
0.38	0.75534
0.4	0.75598
0.42	0.75408
0.44	0.75471
0.46	0.75408
0.48	0.75408
0.49999	0.75408
0.51999	0.75408
0.53999	0.75408
0.55999	0.75155
0.57999	0.75218
0.59999	0.75155
0.61999	0.75155
0.63999	0.75155
0.65999	0.75155
0.67999	0.75155
0.69999	0.75155
0.71999	0.74902
0.73999	0.75028
0.75999	0.74902
0.77999	0.74902
0.79999	0.74902
0.81999	0.74649
0.83999	0.74839
0.85999	0.74649
0.87999	0.74712
0.89999	0.74649
0.91999	0.74649
0.93999	0.74649
0.95999	0.74649
0.97999	0.74649
0.99999	0.74649
1.01999	0.74586
1.03999	0.74649
1.05999	0.74396
1.07999	0.74649
1.09999	0.74586
1.11999	0.74396
1.13999	0.74522
1.15999	0.74396
1.17999	0.74396
1.19999	0.74396
1.21999	0.74206
1.23999	0.74396
1.25999	0.74143
1.27999	0.74269
1.29999	0.74332
1.31999	0.74143
1.33999	0.74396
1.35999	0.74143
1.37999	0.74143
1.39999	0.74143
1.41999	0.74143
1.43999	0.74143
1.45999	0.74143
1.47999	0.74143
1.49998	0.74143
1.51998	0.74079
1.53998	0.74143
1.55998	0.73953
1.57998	0.74016
1.59998	0.7389
1.61998	0.7389
1.63998	0.7389
1.65998	0.7389
1.67998	0.7389
1.69998	0.7389
1.71998	0.7389
1.73998	0.7389
1.75998	0.737
1.77998	0.7389
1.79998	0.7389
1.81998	0.7389
1.83998	0.7389
1.85998	0.73637
1.87998	0.73763
1.89998	0.73763
1.91998	0.73637
1.93998	0.73826
1.95998	0.73637
1.97998	0.73637
1.99998	0.73637
2.01998	0.73637
2.03998	0.73637
2.05998	0.7351
2.07998	0.73637
2.09998	0.73447
2.11998	0.73447
2.13998	0.73637
2.15998	0.73447
2.17998	0.73637
2.19998	0.73447
2.21998	0.7351
2.23998	0.73637
2.25998	0.73384
2.27998	0.73573
2.29998	0.73384
2.31998	0.73384
2.33998	0.73573
2.35998	0.73384
2.37998	0.73384
2.39998	0.73384
2.41998	0.73384
2.43998	0.73384
2.45998	0.73384
2.47998	0.73384
2.49998	0.73194
2.51997	0.7313
2.53997	0.73384
2.55997	0.7313
2.57997	0.73194
2.59997	0.73194
2.61997	0.73194
2.63997	0.73384
2.65997	0.7313
2.67997	0.7313
2.69997	0.7313
2.71997	0.7313
2.73997	0.7332
2.75997	0.7313
2.77997	0.7313
2.79997	0.7313
2.81997	0.7313
2.83997	0.7313
2.85997	0.7313
2.87997	0.7313
2.89997	0.73004
2.91997	0.72877
2.93997	0.7313
2.95997	0.72877
2.97997	0.73004
2.99997	0.72877
3.01997	0.72877
3.03997	0.7313
3.05997	0.72877
3.07997	0.7313
3.09997	0.72877
3.11997	0.72877
3.13997	0.7313
3.15997	0.72877
3.17997	0.73004
3.19997	0.72877
3.21997	0.72877
3.23997	0.73004
3.25997	0.72877
3.27997	0.72877
3.29997	0.72877
3.31997	0.72877
3.33997	0.72877
3.35997	0.72624
3.37997	0.72877
3.39996	0.72624
3.41996	0.72814
3.43996	0.72877
3.45997	0.72624
3.47997	0.72877
3.49996	0.72688
3.51996	0.72814
3.53996	0.72877
3.55996	0.72624
3.57996	0.72877
3.59996	0.72624
3.61996	0.72688
3.63996	0.72877
3.65996	0.72624
3.67996	0.72751
3.69996	0.72624
3.71996	0.72624
3.73996	0.72624
3.75996	0.72624
3.77996	0.72624
3.79996	0.72624
3.81996	0.72624
3.83996	0.72624
3.85996	0.72624
3.87996	0.72624
3.89996	0.72624
3.91996	0.72624
3.93996	0.72624
3.95996	0.72624
3.97996	0.72624
3.99996	0.72561
4.01996	0.72624
4.03996	0.72624
4.05996	0.72498
4.07996	0.72624
4.09996	0.72435
4.11996	0.72624
4.13996	0.72624
4.15996	0.72371
4.17996	0.72498
4.19996	0.72371
4.21996	0.72371
4.23996	0.72371
4.25996	0.72371
4.27996	0.72371
4.29996	0.72371
4.31996	0.72371
4.33996	0.72561
4.35996	0.72371
4.37995	0.72498
4.39996	0.72371
4.41995	0.72435
4.43996	0.72561
4.45995	0.72371
4.47995	0.72435
4.49995	0.72371
4.51995	0.72371
4.53995	0.72371
4.55995	0.72371
4.57995	0.72371
4.59995	0.72308
4.61995	0.72371
4.63995	0.72371
4.65995	0.72308
4.67995	0.72371
4.69995	0.72118
4.71995	0.72371
4.73995	0.72371
4.75995	0.72245
4.77995	0.72371
4.79995	0.72118
4.81995	0.72371
4.83995	0.72371
4.85995	0.72118
4.87995	0.72371
4.89995	0.72118
4.91995	0.72371
4.93995	0.72371
4.95995	0.72118
4.97995	0.72371
4.99995	0.72118
5.01995	0.72182
5.03995	0.72182
5.05995	0.72118
5.07995	0.72118
5.09995	0.72118
5.11995	0.72118
5.13995	0.72118
5.15995	0.72118
5.17995	0.72182
5.19995	0.72118
5.21995	0.72118
5.23995	0.72118
5.25995	0.72118
5.27995	0.72118
5.29995	0.72118
5.31995	0.72118
5.33995	0.72118
5.35994	0.72118
5.37995	0.72118
5.39994	0.72118
5.41995	0.72118
5.43994	0.72118
5.45994	0.71992
5.47994	0.72118
5.49994	0.71865
5.51994	0.72118
5.53994	0.72055
5.55994	0.71865
5.57994	0.72118
5.59994	0.71865
5.61994	0.72055
5.63994	0.72118
5.65994	0.71865
5.67994	0.72118
5.69994	0.71865
5.71994	0.72118
5.73994	0.72055
5.75994	0.71865
5.77994	0.72118
5.79994	0.71865
5.81994	0.72055
5.83994	0.71992
5.85994	0.71865
5.87994	0.71929
5.89994	0.71865
5.91994	0.71865
5.93994	0.71865
5.95994	0.71865
5.97994	0.71865
5.99994	0.71865
6.01994	0.71865
6.03994	0.71865
6.05994	0.71865
6.07994	0.71865
6.09994	0.71865
6.11994	0.71865
6.13994	0.71865
6.15994	0.71865
6.17994	0.71865
6.19994	0.71865
6.21994	0.71865
6.23994	0.71865
6.25994	0.71865
6.27994	0.71865
6.29994	0.71802
6.31994	0.71865
6.33993	0.71739
6.35994	0.71739
6.37993	0.71865
6.39994	0.71612
6.41993	0.71865
6.43993	0.71739
6.45993	0.71865
6.47993	0.71865
6.49993	0.71675
6.51993	0.71865
6.53993	0.71802
6.55993	0.71802
6.57993	0.71865
6.59993	0.71612
6.61993	0.71865
6.63993	0.71802
6.65993	0.71802
6.67993	0.71865
6.69993	0.71612
6.71993	0.71865
6.73993	0.71612
6.75993	0.71612
6.77993	0.71802
6.79993	0.71612
6.81993	0.71612
6.83993	0.71612
6.85993	0.71612
6.87993	0.71739
6.89993	0.71612
6.91993	0.71675
6.93993	0.71612
6.95993	0.71612
6.97993	0.71865
6.99993	0.71612
7.01993	0.71675
7.03993	0.71612
7.05993	0.71612
7.07993	0.71802
7.09993	0.71612
7.11993	0.71675
7.13993	0.71612
7.15993	0.71612
7.17993	0.71612
7.19993	0.71612
7.21993	0.71612
7.23993	0.71549
7.25993	0.71612
7.27993	0.71612
7.29993	0.71612
7.31992	0.71612
7.33993	0.71612
7.35992	0.71612
7.37993	0.71612
7.39992	0.71612
7.41992	0.71612
7.43992	0.71422
7.45992	0.71612
7.47992	0.71612
7.49992	0.71422
7.51992	0.71612
7.53992	0.71422
7.55992	0.71549
7.57992	0.71612
7.59992	0.71359
7.61992	0.71486
7.63992	0.71359
7.65992	0.71359
7.67992	0.71612
7.69992	0.71359
7.71992	0.71422
7.73992	0.71359
7.75992	0.71422
7.77992	0.71612
7.79992	0.71359
7.81992	0.71486
7.83992	0.71359
7.85992	0.71359
7.87992	0.71612
7.89992	0.71359
7.91992	0.71422
7.93992	0.71359
7.95992	0.71359
7.97992	0.71612
7.99992	0.71359
8.01992	0.71359
8.03992	0.71359
8.05992	0.71359
8.07992	0.71359
8.09992	0.71359
8.11992	0.71359
8.13992	0.71359
8.15992	0.71359
8.17992	0.71549
8.19992	0.71359
8.21992	0.71549
8.23992	0.71359
8.25992	0.71359
8.27992	0.71612
8.29992	0.71359
8.31991	0.71422
8.33991	0.71359
8.35992	0.71359
8.37992	0.71549
8.39991	0.71359
8.41991	0.71359
8.43991	0.71359
8.45991	0.71359
8.47991	0.71359
8.49991	0.71359
8.51991	0.71359
8.53991	0.71359
8.55991	0.71359
8.57991	0.71359
8.59991	0.71359
8.61991	0.71359
8.63991	0.71359
8.65991	0.71359
8.67991	0.71359
8.69991	0.71359
8.71991	0.71359
8.73991	0.71359
8.75991	0.71359
8.77991	0.71359
8.79991	0.71359
8.81991	0.71359
8.83991	0.71359
8.85991	0.71359
8.87991	0.71359
8.89991	0.71296
8.91991	0.71359
8.93991	0.71106
8.95991	0.71359
8.97991	0.71359
8.99991	0.71233
9.01991	0.71359
9.03991	0.71359
9.05991	0.71359
9.07991	0.71359
9.09991	0.71359
9.11991	0.71359
9.13991	0.71296
9.15991	0.71359
9.17991	0.71359
9.19991	0.71359
9.21991	0.71359
9.23991	0.71359
9.25991	0.71359
9.2799	0.71359
9.29991	0.71233
9.31991	0.71359
9.3399	0.71106
9.3599	0.71106
9.3799	0.71233
9.3999	0.71106
9.4199	0.71296
9.4399	0.71106
9.4599	0.71169
9.4799	0.71359
9.4999	0.71169
9.5199	0.71359
9.5399	0.71106
9.5599	0.71296
9.5799	0.71359
9.5999	0.71233
9.6199	0.71359
9.6399	0.71106
9.6599	0.71296
9.6799	0.71296
9.6999	0.71106
9.7199	0.71359
9.7399	0.71106
9.7599	0.71106
9.7799	0.71106
9.7999	0.71106
9.8199	0.71106
9.8399	0.71106
9.8599	0.71106
9.8799	0.71233
9.8999	0.71106
9.9199	0.71359
9.9399	0.71106
9.9599	0.71233
9.9799	0.71233
9.9999	0.71169
10.0199	0.71359
10.0399	0.71106
10.0599	0.71359
10.0799	0.71296
10.0999	0.71106
10.1199	0.71359
10.1399	0.71106
10.1599	0.71106
10.1799	0.71169
10.1999	0.71106
10.2199	0.71106
10.2399	0.71106
10.2599	0.71106
10.2799	0.71106
10.2999	0.71106
10.3199	0.71296
10.3399	0.71106
10.3599	0.71106
10.3799	0.71233
10.3999	0.71106
10.4199	0.71296
10.4399	0.71106
10.4599	0.71106
10.4799	0.71169
10.4999	0.71106
10.5199	0.71106
10.5399	0.71106
10.5599	0.71106
10.5799	0.71106
10.5999	0.71106
10.6199	0.71106
10.6399	0.71106
10.6599	0.71106
10.6799	0.71106
10.6999	0.71106
10.7199	0.71106
10.7399	0.71106
10.7599	0.71106
10.7799	0.71106
10.7999	0.71106
10.8199	0.71106
10.8399	0.71106
10.8599	0.71106
10.8799	0.71106
10.8999	0.71106
10.9199	0.71106
10.9399	0.71106
10.9599	0.71106
10.9799	0.71106
10.9999	0.71106
11.0199	0.71106
11.0399	0.7098
11.0599	0.71106
11.0799	0.71106
11.0999	0.71106
11.1199	0.71106
11.1399	0.71106
11.1599	0.71106
11.1799	0.71106
11.1999	0.71106
11.2199	0.71106
11.2399	0.71106
11.2599	0.71106
11.2799	0.71106
11.2999	0.71106
11.3199	0.71106
11.3399	0.71106
11.3599	0.71106
11.3799	0.71106
11.3999	0.71106
11.4199	0.71106
11.4399	0.71106
11.4599	0.71106
11.4799	0.71106
11.4999	0.71106
11.5199	0.71106
11.5399	0.70916
11.5599	0.71106
11.5799	0.71106
11.5999	0.71106
11.6199	0.71106
11.6399	0.71043
11.6599	0.71106
11.6799	0.71106
11.6999	0.71106
11.7199	0.71106
11.7399	0.71043
11.7599	0.71106
11.7799	0.71106
11.7999	0.71106
11.8199	0.71106
11.8399	0.71043
11.8599	0.71106
11.8799	0.7098
11.8999	0.70853
11.9199	0.71106
11.9399	0.70853
11.9599	0.70916
11.9799	0.70853
11.9999	0.7098
12.0199	0.71106
12.0399	0.70916
12.0599	0.71106
12.0799	0.7098
12.0999	0.71106
12.1199	0.71106
12.1399	0.71106
12.1599	0.71106
12.1799	0.71106
12.1999	0.71043
12.2199	0.71106
12.2399	0.7098
12.2599	0.71106
12.2799	0.7098
12.2999	0.71043
12.3199	0.71106
12.3399	0.70853
12.3599	0.70916
12.3799	0.70853
12.3999	0.70916
12.4199	0.71106
12.4399	0.70916
12.4599	0.71106
12.4799	0.71043
12.4999	0.71106
12.5199	0.71106
12.5399	0.70853
12.5599	0.71106
12.5799	0.71043
12.5999	0.71106
12.6199	0.71106
12.6399	0.70916
12.6599	0.71106
12.6799	0.7098
12.6999	0.71043
12.7199	0.71106
12.7399	0.70853
12.7599	0.71043
12.7799	0.70853
12.7999	0.70853
12.8199	0.71043
12.8399	0.70853
12.8599	0.70916
12.8799	0.70853
12.8999	0.70916
12.9199	0.71106
12.9399	0.70853
12.9599	0.71106
12.9799	0.70916
12.9999	0.70916
13.0199	0.71106
13.0399	0.70853
13.0599	0.71106
13.0799	0.70916
13.0999	0.70916
13.1199	0.71106
13.1399	0.70853
13.1599	0.70916
13.1799	0.70853
13.1999	0.70853
13.2199	0.7098
13.2399	0.70853
13.2599	0.70916
13.2799	0.70853
13.2999	0.70916
13.3199	0.71106
13.3399	0.70853
13.3599	0.71106
13.3799	0.70853
13.3999	0.71043
13.4199	0.71106
13.4399	0.70853
13.4599	0.71106
13.4799	0.70853
13.4999	0.71043
13.5199	0.71106
13.5399	0.70853
13.5599	0.71106
13.5799	0.70853
13.5999	0.70916
13.6199	0.71106
13.6399	0.70853
13.6599	0.7098
13.6799	0.70853
13.6999	0.70853
13.7199	0.71043
13.7399	0.70853
13.7599	0.71106
13.7799	0.70853
13.7999	0.70853
13.8199	0.71106
13.8399	0.70853
13.8599	0.71043
13.8799	0.70853
13.8999	0.70853
13.9199	0.71106
13.9399	0.70853
13.9599	0.71043
13.9799	0.70853
13.9999	0.70853
14.0199	0.71043
14.0399	0.70853
14.0599	0.70916
14.0799	0.70853
14.0999	0.70853
14.1199	0.70853
14.1399	0.70853
14.1599	0.70853
14.1799	0.70853
14.1999	0.70853
14.2198	0.7098
14.2399	0.70853
14.2599	0.7098
14.2798	0.70853
14.2998	0.70853
14.3199	0.70853
14.3399	0.70853
14.3598	0.7098
14.3798	0.70853
14.3999	0.70853
14.4199	0.70853
14.4398	0.70853
14.4598	0.70853
14.4799	0.70853
14.4999	0.70853
14.5198	0.70853
14.5398	0.70853
14.5599	0.70853
14.5799	0.70853
14.5998	0.70853
14.6198	0.70853
14.6398	0.70853
14.6599	0.70916
14.6799	0.70853
14.6998	0.70916
14.7198	0.70853
14.7399	0.70853
14.7599	0.7098
14.7798	0.70853
14.7998	0.70853
14.8199	0.70853
14.8399	0.70853
14.8598	0.70853
14.8798	0.70853
14.8999	0.70853
14.9199	0.70853
14.9398	0.70853
14.9598	0.70853
14.9799	0.70853
14.9999	0.70853
15.0198	0.70853
15.0398	0.70853
15.0599	0.70853
15.0799	0.70853
15.0998	0.70853
15.1198	0.70853
15.1398	0.70853
15.1599	0.70853
15.1799	0.70853
15.1998	0.70853
15.2198	0.70853
15.2398	0.70853
15.2598	0.70853
15.2798	0.70853
15.2998	0.70853
15.3198	0.70853
15.3398	0.70853
15.3598	0.70853
15.3798	0.7079
15.3998	0.70853
15.4198	0.70853
15.4398	0.70853
15.4598	0.70853
15.4798	0.70853
15.4998	0.70853
15.5198	0.70853
15.5398	0.70853
15.5598	0.70853
15.5798	0.70853
15.5998	0.70853
15.6198	0.70853
15.6398	0.70853
15.6598	0.70853
15.6798	0.70853
15.6998	0.70853
15.7198	0.70853
15.7398	0.70853
15.7598	0.70853
15.7798	0.70727
15.7998	0.70853
15.8198	0.70727
15.8398	0.70853
15.8598	0.70853
15.8798	0.70853
15.8998	0.70853
15.9198	0.70727
15.9398	0.70853
15.9598	0.70853
15.9798	0.70853
15.9998	0.70853
16.0198	0.70853
16.0398	0.70853
16.0598	0.70853
16.0798	0.70853
16.0998	0.70853
16.1198	0.70853
16.1398	0.70853
16.1598	0.70853
16.1798	0.70663
16.1998	0.70853
16.2198	0.70663
16.2398	0.706
16.2598	0.70853
16.2798	0.706
16.2998	0.70853
16.3198	0.70853
16.3398	0.70853
16.3598	0.70853
16.3798	0.7079
16.3998	0.70853
16.4198	0.70853
16.4398	0.70853
16.4598	0.70853
16.4798	0.70853
16.4998	0.70853
16.5198	0.70853
16.5398	0.70853
16.5598	0.70853
16.5798	0.7079
16.5998	0.70853
16.6198	0.70663
16.6398	0.70663
16.6598	0.70853
16.6798	0.70663
16.6998	0.70853
16.7198	0.7079
16.7398	0.70853
16.7598	0.70853
16.7798	0.70853
16.7998	0.70853
16.8198	0.70853
16.8398	0.70853
16.8598	0.70853
16.8798	0.7079
16.8998	0.70853
16.9198	0.70853
16.9398	0.70853
16.9598	0.70853
16.9798	0.7079
16.9998	0.70853
17.0198	0.706
17.0398	0.7079
17.0598	0.70853
17.0798	0.706
17.0998	0.7079
17.1198	0.706
17.1398	0.7079
17.1598	0.70853
17.1798	0.70663
17.1998	0.70853
17.2198	0.70663
17.2398	0.70853
17.2598	0.70853
17.2798	0.70663
17.2998	0.70853
17.3198	0.706
17.3398	0.70853
17.3598	0.70853
17.3798	0.70727
17.3998	0.70853
17.4198	0.706
17.4398	0.70663
17.4598	0.70727
17.4798	0.706
17.4998	0.706
17.5198	0.706
17.5398	0.706
17.5598	0.7079
17.5798	0.706
17.5998	0.70853
17.6198	0.706
17.6398	0.70663
17.6598	0.70853
17.6798	0.706
17.6998	0.70853
17.7198	0.706
17.7398	0.70727
17.7598	0.70853
17.7798	0.7079
17.7998	0.70853
17.8198	0.706
17.8398	0.70853
17.8598	0.70853
17.8798	0.706
17.8998	0.7079
17.9198	0.706
17.9398	0.706
17.9598	0.70663
17.9798	0.706
17.9998	0.70853
18.0198	0.706
18.0398	0.7079
18.0598	0.70853
18.0798	0.7079
18.0998	0.70853
18.1198	0.706
18.1398	0.70853
18.1598	0.70853
18.1798	0.7079
18.1998	0.70853
18.2198	0.7079
18.2398	0.7079
18.2598	0.7079
18.2798	0.706
18.2998	0.70853
18.3198	0.706
18.3398	0.706
18.3598	0.706
18.3798	0.706
18.3998	0.7079
18.4198	0.706
18.4398	0.70853
18.4598	0.70663
18.4798	0.70727
18.4998	0.70853
18.5198	0.70663
18.5398	0.70853
18.5598	0.70663
18.5798	0.70727
18.5998	0.70853
18.6198	0.706
18.6398	0.70853
18.6598	0.70727
18.6798	0.70663
18.6998	0.70853
18.7198	0.706
18.7398	0.70663
18.7598	0.706
18.7798	0.706
18.7998	0.706
18.8198	0.706
18.8398	0.706
18.8598	0.706
18.8798	0.706
18.8998	0.7079
18.9198	0.706
18.9398	0.70853
18.9598	0.70727
18.9798	0.706
18.9998	0.70853
19.0198	0.706
19.0398	0.7079
19.0598	0.70727
19.0798	0.70663
19.0998	0.70853
19.1198	0.706
19.1398	0.70663
19.1598	0.70663
19.1798	0.706
19.1998	0.706
19.2198	0.706
19.2398	0.706
19.2598	0.706
19.2798	0.706
19.2998	0.7079
19.3198	0.706
19.3398	0.706
19.3598	0.706
19.3798	0.706
19.3998	0.7079
19.4198	0.706
19.4398	0.70727
19.4598	0.706
19.4798	0.706
19.4998	0.70853
19.5198	0.70663
19.5398	0.70853
19.5598	0.706
19.5798	0.706
19.5998	0.706
19.6198	0.706
19.6398	0.706
19.6598	0.706
19.6798	0.706
19.6998	0.706
19.7198	0.706
19.7398	0.70727
19.7598	0.706
19.7798	0.70663
19.7998	0.70853
19.8198	0.706
19.8398	0.70727
19.8598	0.706
19.8798	0.706
19.8998	0.70727
19.9198	0.706
19.9398	0.7079
19.9598	0.706
19.9798	0.706
19.9998	0.706
20.0198	0.706
20.0398	0.706
20.0598	0.706
20.0798	0.706
20.0998	0.706
20.1198	0.706
20.1398	0.706
20.1598	0.706
20.1798	0.706
20.1998	0.70853
20.2198	0.706
20.2398	0.70727
20.2598	0.706
20.2798	0.706
20.2998	0.70853
20.3198	0.706
20.3398	0.70853
20.3598	0.706
20.3798	0.706
20.3998	0.70853
20.4198	0.706
20.4398	0.70663
20.4598	0.706
20.4798	0.706
20.4998	0.70727
20.5198	0.706
20.5398	0.70663
20.5598	0.706
20.5798	0.706
20.5998	0.70853
20.6198	0.706
20.6398	0.70853
20.6598	0.706
20.6798	0.706
20.6998	0.70853
20.7198	0.70727
20.7398	0.70853
20.7598	0.706
20.7798	0.706
20.7998	0.7079
20.8198	0.706
20.8398	0.70853
20.8598	0.706
20.8798	0.70663
20.8998	0.706
20.9198	0.706
20.9398	0.706
20.9598	0.706
20.9798	0.70663
20.9998	0.7079
21.0198	0.70663
21.0398	0.70853
21.0598	0.706
21.0798	0.7079
21.0998	0.7079
21.1198	0.7079
21.1398	0.70853
21.1598	0.7079
21.1798	0.70853
21.1998	0.70853
21.2198	0.7079
21.2398	0.70853
21.2598	0.70663
21.2798	0.70853
21.2998	0.70727
21.3198	0.706
21.3398	0.7079
21.3598	0.706
21.3798	0.70727
21.3998	0.70663
21.4198	0.706
21.4398	0.70853
21.4598	0.706
21.4798	0.70853
21.4998	0.70853
21.5198	0.7079
21.5398	0.70853
21.5598	0.706
21.5798	0.70853
21.5998	0.70727
21.6198	0.7079
21.6398	0.70853
21.6598	0.70663
21.6798	0.7079
21.6998	0.70663
21.7198	0.706
21.7398	0.70727
21.7598	0.706
21.7798	0.706
21.7998	0.706
21.8198	0.706
21.8398	0.70727
21.8598	0.706
21.8798	0.70727
21.8998	0.70727
21.9198	0.706
21.9398	0.70853
21.9598	0.706
21.9798	0.70663
21.9998	0.706
22.0198	0.706
22.0398	0.70853
22.0598	0.706
22.0798	0.7079
22.0998	0.70727
22.1198	0.70663
22.1398	0.70853
22.1598	0.706
22.1798	0.706
22.1998	0.706
22.2198	0.706
22.2398	0.70727
22.2598	0.706
22.2798	0.706
22.2998	0.706
22.3198	0.706
22.3398	0.70853
22.3598	0.706
22.3798	0.706
22.3998	0.706
22.4198	0.706
22.4398	0.70853
22.4598	0.706
22.4798	0.70663
22.4998	0.706
22.5198	0.706
22.5398	0.70663
22.5598	0.706
22.5798	0.706
22.5998	0.706
22.6198	0.706
22.6398	0.706
22.6598	0.706
22.6798	0.706
22.6998	0.706
22.7198	0.706
22.7398	0.70727
22.7598	0.706
22.7798	0.70663
22.7998	0.706
22.8198	0.706
22.8398	0.70727
22.8598	0.706
22.8798	0.706
22.8998	0.706
22.9198	0.706
22.9398	0.7079
22.9598	0.706
22.9798	0.706
22.9998	0.706
23.0198	0.706
23.0398	0.706
23.0598	0.706
23.0798	0.706
23.0998	0.706
23.1198	0.706
23.1398	0.70727
23.1598	0.706
23.1798	0.706
23.1998	0.706
23.2198	0.706
23.2398	0.70727
23.2598	0.706
23.2798	0.70663
23.2998	0.706
23.3198	0.706
23.3398	0.70727
23.3598	0.706
23.3798	0.706
23.3998	0.706
23.4198	0.706
23.4398	0.706
23.4598	0.706
23.4798	0.706
23.4998	0.706
23.5198	0.706
23.5398	0.70663
23.5598	0.706
23.5798	0.70663
23.5998	0.706
23.6198	0.706
23.6398	0.7079
23.6598	0.70663
23.6798	0.70853
23.6998	0.706
23.7198	0.706
23.7398	0.70727
23.7598	0.706
23.7798	0.70853
23.7998	0.706
23.8198	0.706
23.8398	0.706
23.8598	0.706
23.8798	0.706
23.8998	0.706
23.9198	0.706
23.9398	0.706
23.9598	0.706
23.9798	0.706
23.9998	0.706
24.0197	0.706
24.0398	0.706
24.0598	0.706
24.0798	0.70727
24.0998	0.706
24.1197	0.706
24.1397	0.706
24.1597	0.706
24.1797	0.70853
24.1998	0.706
24.2198	0.706
24.2398	0.706
24.2598	0.706
24.2797	0.706
24.2997	0.706
24.3197	0.706
24.3397	0.706
24.3597	0.706
24.3798	0.706
24.3998	0.706
24.4198	0.706
24.4398	0.706
24.4597	0.706
24.4797	0.706
24.4997	0.706
24.5197	0.706
24.5398	0.706
24.5598	0.706
24.5798	0.706
24.5998	0.706
24.6197	0.706
24.6397	0.706
24.6597	0.706
24.6797	0.7079
24.6998	0.706
24.7198	0.706
24.7398	0.706
24.7598	0.706
24.7797	0.706
24.7997	0.706
24.8197	0.706
24.8397	0.706
24.8597	0.706
24.8798	0.7079
24.8998	0.706
24.9198	0.706
24.9398	0.706
24.9597	0.706
24.9797	0.7079
24.9997	0.706
25.0197	0.70663
25.0397	0.706
25.0597	0.706
25.0797	0.70853
25.0997	0.706
25.1197	0.706
25.1397	0.706
25.1597	0.706
25.1797	0.706
25.1997	0.70537
25.2197	0.706
25.2397	0.706
25.2597	0.706
25.2797	0.706
25.2997	0.706
25.3197	0.706
25.3397	0.706
25.3597	0.706
25.3797	0.706
25.3997	0.706
25.4197	0.706
25.4397	0.706
25.4597	0.706
25.4797	0.706
25.4997	0.706
25.5197	0.706
25.5397	0.706
25.5597	0.706
25.5797	0.706
25.5997	0.706
25.6197	0.706
25.6397	0.70347
25.6597	0.706
25.6797	0.706
25.6997	0.706
25.7197	0.706
25.7397	0.706
25.7597	0.706
25.7797	0.706
25.7997	0.706
25.8197	0.706
25.8397	0.706
25.8597	0.706
25.8797	0.706
25.8997	0.706
25.9197	0.706
25.9397	0.70474
25.9597	0.706
25.9797	0.706
25.9997	0.706
26.0197	0.706
26.0397	0.70347
26.0597	0.706
26.0797	0.706
26.0997	0.706
26.1197	0.706
26.1397	0.706
26.1597	0.706
26.1797	0.706
26.1997	0.706
26.2197	0.706
26.2397	0.706
26.2597	0.706
26.2797	0.706
26.2997	0.706
26.3197	0.70727
26.3397	0.706
26.3597	0.706
26.3797	0.70663
26.3997	0.706
26.4197	0.706
26.4397	0.706
26.4597	0.706
26.4797	0.706
26.4997	0.706
26.5197	0.706
26.5397	0.706
26.5597	0.706
26.5797	0.706
26.5997	0.706
26.6197	0.70663
26.6397	0.706
26.6597	0.706
26.6797	0.70663
26.6997	0.706
26.7197	0.70727
26.7397	0.706
26.7597	0.706
26.7797	0.70663
26.7997	0.706
26.8197	0.706
26.8397	0.706
26.8597	0.706
26.8797	0.706
26.8997	0.706
26.9197	0.706
26.9397	0.706
26.9597	0.706
26.9797	0.706
26.9997	0.706
27.0197	0.706
27.0397	0.706
27.0597	0.706
27.0797	0.70663
27.0997	0.706
27.1197	0.706
27.1397	0.706
27.1597	0.706
27.1797	0.706
27.1997	0.706
27.2197	0.70663
27.2397	0.706
27.2597	0.706
27.2797	0.706
27.2997	0.706
27.3197	0.706
27.3397	0.706
27.3597	0.706
27.3797	0.706
27.3997	0.706
27.4197	0.706
27.4397	0.706
27.4597	0.706
27.4797	0.706
27.4997	0.706
27.5197	0.706
27.5397	0.706
27.5597	0.706
27.5797	0.706
27.5997	0.706
27.6197	0.706
27.6397	0.706
27.6597	0.706
27.6797	0.706
27.6997	0.706
27.7197	0.706
27.7397	0.70537
27.7597	0.706
27.7797	0.70537
27.7997	0.706
27.8197	0.706
27.8397	0.706
27.8597	0.706
27.8797	0.706
27.8997	0.706
27.9197	0.706
27.9397	0.706
27.9597	0.706
27.9797	0.706
27.9997	0.706
28.0197	0.706
28.0397	0.706
28.0597	0.706
28.0797	0.706
28.0997	0.706
28.1197	0.706
28.1397	0.7041
28.1597	0.706
28.1797	0.7041
28.1997	0.70537
28.2197	0.706
28.2397	0.70474
28.2597	0.706
28.2797	0.706
28.2997	0.706
28.3197	0.706
28.3397	0.706
28.3597	0.706
28.3797	0.706
28.3997	0.706
28.4197	0.70663
28.4397	0.706
28.4597	0.706
28.4797	0.706
28.4997	0.706
28.5197	0.706
28.5397	0.706
28.5597	0.706
28.5797	0.70537
28.5997	0.706
28.6197	0.706
28.6397	0.70474
28.6597	0.706
28.6797	0.70474
28.6997	0.706
28.7197	0.706
28.7397	0.706
28.7597	0.706
28.7797	0.706
28.7997	0.706
28.8197	0.706
28.8397	0.706
28.8597	0.706
28.8797	0.706
28.8997	0.706
28.9197	0.706
28.9397	0.706
28.9597	0.706
28.9797	0.706
28.9997	0.706
29.0197	0.706
29.0397	0.7041
29.0597	0.706
29.0797	0.70347
29.0997	0.706
29.1197	0.706
29.1397	0.706
29.1597	0.706
29.1797	0.706
29.1997	0.706
29.2197	0.706
29.2397	0.706
29.2597	0.706
29.2797	0.706
29.2997	0.706
29.3197	0.706
29.3397	0.706
29.3597	0.706
29.3797	0.706
29.3997	0.706
29.4197	0.706
29.4397	0.70537
29.4597	0.706
29.4797	0.70347
29.4997	0.706
29.5197	0.706
29.5397	0.70537
29.5597	0.706
29.5797	0.706
29.5997	0.706
29.6197	0.706
29.6397	0.706
29.6597	0.706
29.6797	0.706
29.6997	0.706
29.7197	0.706
29.7397	0.706
29.7597	0.706
29.7797	0.706
29.7997	0.706
29.8197	0.706
29.8397	0.706
29.8597	0.706
29.8797	0.70347
29.8997	0.706
29.9197	0.706
29.9397	0.70474
29.9597	0.706
29.9797	0.706
29.9997	0.706
30.0197	0.706
30.0397	0.706
30.0597	0.706
30.0797	0.706
30.0997	0.706
30.1197	0.70853
30.1397	0.706
30.1597	0.706
30.1797	0.706
30.1997	0.706
30.2197	0.706
30.2397	0.706
30.2597	0.706
30.2797	0.706
30.2997	0.706
30.3197	0.706
30.3397	0.706
30.3597	0.706
30.3797	0.70474
30.3997	0.706
30.4197	0.706
30.4397	0.706
30.4597	0.706
30.4797	0.70094
30.4997	0.64527
30.5197	0.40867
30.5397	0.2638
30.5597	-0.19295
30.5797	-0.32896
30.5997	-0.30998
30.6197	-0.28341
30.6397	-0.26064
30.6597	-0.24799
30.6797	-0.2328
30.6997	-0.21762
30.7197	-0.20623
30.7397	-0.19485
30.7597	-0.18599
30.7797	-0.17713
30.7997	-0.16954
30.8197	-0.16195
30.8397	-0.15436
30.8597	-0.1493
30.8797	-0.14424
30.8997	-0.13918
30.9197	-0.13411
30.9397	-0.12905
30.9597	-0.12399
30.9797	-0.12146
30.9997	-0.1164
31.0197	-0.11324
31.0397	-0.10881
31.0597	-0.10628
31.0797	-0.10375
31.0997	-0.10122
31.1197	-0.09869
31.1397	-0.09616
31.1597	-0.09363
31.1797	-0.0911
31.1997	-0.08857
31.2197	-0.08604
31.2397	-0.08351
31.2597	-0.08097
31.2797	-0.07844
31.2997	-0.07718
31.3197	-0.07591
31.3397	-0.07338
31.3597	-0.07085
31.3797	-0.07085
31.3997	-0.06832
31.4197	-0.06769
31.4397	-0.06579
31.4597	-0.06389
31.4797	-0.06326
31.4997	-0.06136
31.5197	-0.06073
31.5397	-0.0582
31.5597	-0.0582
31.5797	-0.05567
31.5997	-0.05567
31.6197	-0.05377
31.6397	-0.05314
31.6597	-0.05187
31.6797	-0.05061
31.6997	-0.05061
31.7197	-0.04808
31.7397	-0.04808
31.7597	-0.04745
31.7797	-0.04555
31.7997	-0.04555
31.8197	-0.04365
31.8397	-0.04302
31.8597	-0.04302
31.8797	-0.04239
31.8997	-0.04049
31.9197	-0.04049
31.9397	-0.03985
31.9597	-0.03796
31.9797	-0.03796
31.9997	-0.03796
32.0197	-0.03606
32.0397	-0.03543
32.0597	-0.03479
32.0797	-0.0329
32.0997	-0.0329
32.1197	-0.0329
32.1397	-0.0329
32.1597	-0.0329
32.1797	-0.03037
32.1997	-0.03037
32.2197	-0.03037
32.2397	-0.03037
32.2597	-0.0291
32.2797	-0.02784
32.2997	-0.02784
32.3197	-0.02784
32.3397	-0.0272
32.3597	-0.02657
32.3797	-0.0253
32.3997	-0.0253
32.4197	-0.0253
32.4397	-0.0253
32.4597	-0.0253
32.4797	-0.02277
32.4997	-0.02277
32.5197	-0.02277
32.5397	-0.02277
32.5597	-0.02277
32.5797	-0.02151
32.5997	-0.02088
32.6197	-0.02024
32.6397	-0.02024
32.6597	-0.02024
32.6797	-0.02024
32.6997	-0.02024
32.7197	-0.01898
32.7397	-0.01771
32.7597	-0.01771
32.7797	-0.01771
32.7997	-0.01771
32.8197	-0.01771
32.8397	-0.01645
32.8597	-0.01582
32.8797	-0.01518
32.8997	-0.01518
32.9197	-0.01518
32.9397	-0.01518
32.9597	-0.01518
32.9797	-0.01518
32.9997	-0.01518
33.0197	-0.01328
33.0397	-0.01265
33.0597	-0.01265
33.0797	-0.01265
33.0997	-0.01265
33.1197	-0.01265
33.1397	-0.01265
33.1597	-0.01202
33.1797	-0.01012
33.1997	-0.01012
33.2197	-0.01012
33.2397	-0.01012
33.2597	-0.01012
33.2797	-0.01012
33.2997	-0.01012
33.3197	-0.01012
33.3397	-0.01012
33.3597	-0.00886
33.3797	-0.00886
33.3997	-0.00759
33.4197	-0.00759
33.4397	-0.00759
33.4597	-0.00759
33.4797	-0.00759
33.4997	-0.00759
33.5197	-0.00759
33.5397	-0.00759
33.5597	-0.00633
33.5797	-0.00569
33.5997	-0.00506
33.6197	-0.00506
33.6397	-0.00506
33.6597	-0.00506
33.6797	-0.00506
33.6997	-0.00506
33.7197	-0.00506
33.7397	-0.00506
33.7597	-0.00506
33.7797	-0.00506
33.7997	-0.00506
33.8197	-0.00316
33.8396	-0.00316
33.8597	-0.00253
33.8796	-0.00253
33.8997	-0.00253
33.9196	-0.00253
33.9397	-0.00253
33.9597	-0.00253
33.9796	-0.00253
33.9997	-0.00253
34.0196	-0.00253
34.0397	-0.00253
34.0596	-0.00253
34.0797	-0.00253
34.0996	-0.00253
34.1197	-0.0019
34.1397	-0.00127
34.1596	0
34.1797	0
34.1996	0
34.2197	0
34.2396	0
34.2597	0
34.2796	0
34.2996	0
34.3197	0
34.3396	0
34.3597	0
34.3796	0
34.3997	0
34.4196	0
34.4397	0
34.4597	0.000632617
34.4796	0.0019
34.4997	0.00253
34.5196	0.00253
34.5397	0.00253
34.5596	0.00253
34.5797	0.00253
34.5996	0.00253
34.6197	0.00253
34.6397	0.00253
34.6596	0.00253
34.6797	0.00253
34.6996	0.00253
34.7197	0.00253
34.7396	0.00253
34.7597	0.00253
34.7796	0.00253
34.7996	0.00316
34.8196	0.00316
34.8396	0.00316
34.8596	0.00506
34.8796	0.00506
34.8996	0.00506
34.9196	0.00506
34.9396	0.00506
34.9596	0.00506
34.9796	0.00506
34.9996	0.00506
35.0196	0.00506
35.0396	0.00506
35.0596	0.00506
35.0796	0.00506
35.0996	0.00506
35.1196	0.00506
35.1396	0.00506
35.1596	0.00506
35.1796	0.00506
35.1996	0.00506
35.2196	0.00633
35.2396	0.00569
35.2596	0.00569
35.2796	0.00569
35.2996	0.00759
35.3196	0.00696
35.3396	0.00696
35.3596	0.00696
35.3796	0.00759
35.3996	0.00759
35.4196	0.00759
35.4396	0.00759
35.4596	0.00759
35.4796	0.00759
35.4996	0.00759
35.5196	0.00759
35.5396	0.00759
35.5596	0.00759
35.5796	0.00759
35.5996	0.00759
35.6196	0.00759
35.6396	0.00759
35.6596	0.00759
35.6796	0.00759
35.6996	0.00759
35.7196	0.00759
35.7396	0.00759
35.7596	0.00822
35.7796	0.00759
35.7996	0.00886
35.8196	0.00886
35.8396	0.00949
35.8596	0.00949
35.8796	0.00886
35.8996	0.01012
35.9196	0.01012
35.9396	0.01012
35.9596	0.01012
35.9796	0.01012
35.9996	0.01012
36.0196	0.01012
36.0396	0.01012
36.0596	0.01012
36.0796	0.01012
36.0996	0.01012
36.1196	0.01012
36.1396	0.01012
36.1596	0.01012
36.1796	0.01012
36.1996	0.01012
36.2196	0.01012
36.2396	0.01012
36.2596	0.01012
36.2796	0.01012
36.2996	0.01012
36.3196	0.01012
36.3396	0.01012
36.3596	0.01012
36.3796	0.01012
36.3996	0.01012
36.4196	0.01012
36.4396	0.01012
36.4596	0.01012
36.4796	0.01012
36.4996	0.01012
36.5196	0.01012
36.5396	0.01075
36.5596	0.01139
36.5796	0.01075
36.5996	0.01139
36.6196	0.01202
36.6396	0.01202
36.6596	0.01265
36.6796	0.01265
36.6996	0.01265
36.7196	0.01265
36.7396	0.01265
36.7596	0.01265
36.7796	0.01265
36.7996	0.01265
36.8196	0.01265
36.8396	0.01265
36.8596	0.01265
36.8796	0.01265
36.8996	0.01265
36.9196	0.01265
36.9396	0.01265
36.9596	0.01265
36.9796	0.01265
36.9996	0.01265
37.0196	0.01265
37.0396	0.01265
37.0596	0.01265
37.0796	0.01265
37.0996	0.01265
37.1196	0.01265
37.1396	0.01265
37.1596	0.01265
37.1796	0.01265
37.1996	0.01265
37.2196	0.01265
37.2396	0.01265
37.2596	0.01265
37.2796	0.01265
37.2996	0.01265
37.3196	0.01265
37.3396	0.01265
37.3596	0.01265
37.3796	0.01265
37.3996	0.01328
37.4196	0.01265
37.4396	0.01265
37.4596	0.01265
37.4796	0.01265
37.4996	0.01328
37.5196	0.01392
37.5396	0.01455
37.5596	0.01455
37.5796	0.01392
37.5996	0.01455
37.6196	0.01455
37.6396	0.01518
37.6596	0.01518
37.6796	0.01518
37.6996	0.01518
37.7196	0.01518
37.7396	0.01518
37.7596	0.01518
37.7796	0.01518
37.7996	0.01518
37.8196	0.01518
37.8396	0.01518
37.8596	0.01518
37.8796	0.01518
37.8996	0.01518
37.9196	0.01518
37.9396	0.01518
37.9596	0.01518
37.9796	0.01518
37.9996	0.01518
38.0196	0.01518
38.0396	0.01518
38.0596	0.01518
38.0796	0.01518
38.0996	0.01518
38.1196	0.01518
38.1396	0.01518
38.1596	0.01518
38.1796	0.01518
38.1996	0.01518
38.2196	0.01518
38.2396	0.01518
38.2596	0.01518
38.2796	0.01518
38.2996	0.01518
38.3196	0.01518
38.3396	0.01518
38.3596	0.01518
38.3796	0.01518
38.3996	0.01518
38.4196	0.01518
38.4396	0.01518
38.4596	0.01518
38.4796	0.01518
38.4996	0.01518
38.5196	0.01518
38.5396	0.01518
38.5596	0.01518
38.5796	0.01582
38.5996	0.01518
38.6196	0.01518
38.6396	0.01582
38.6596	0.01518
38.6796	0.01582
38.6996	0.01582
38.7196	0.01518
38.7396	0.01582
38.7596	0.01645
38.7796	0.01582
38.7996	0.01645
38.8196	0.01582
38.8396	0.01708
38.8596	0.01708
38.8796	0.01645
38.8996	0.01771
38.9196	0.01708
38.9396	0.01708
38.9596	0.01771
38.9796	0.01771
38.9996	0.01771
39.0196	0.01771
39.0396	0.01771
39.0596	0.01771
39.0796	0.01771
39.0996	0.01771
39.1196	0.01771
39.1396	0.01771
39.1596	0.01771
39.1796	0.01771
39.1996	0.01771
39.2196	0.01771
39.2396	0.01771
39.2596	0.01771
39.2796	0.01771
39.2996	0.01771
39.3196	0.01771
39.3396	0.01771
39.3596	0.01771
39.3796	0.01771
39.3996	0.01771
39.4196	0.01771
39.4396	0.01771
39.4596	0.01771
39.4796	0.01771
39.4996	0.01771
39.5196	0.01771
39.5396	0.01771
39.5596	0.01771
39.5796	0.01771
39.5996	0.01771
39.6196	0.01771
39.6396	0.01771
39.6596	0.01771
39.6796	0.01771
39.6996	0.01771
39.7196	0.01771
39.7396	0.01771
39.7596	0.01771
39.7796	0.01771
39.7996	0.01771
39.8196	0.01771
39.8396	0.01771
39.8596	0.01771
39.8796	0.01771
39.8996	0.01771
39.9196	0.01771
39.9396	0.01771
[truncated: 13,003 more rows]

## Sheet: Fig.10
	roughness of unpolihsed sample	roughness of polished sample
	0.443	2.483
	0.463	2.576
	0.45	2.44
average	0.452	2.49967

## Sheet: Fig.11
(a) unpolished sample					(b) polished sample
	5 degree	10 degree	15 degree			5 degree	10 degree	15 degree
40	3125310000000000	2541260000000000	1704170000000000		40	2225220000000000	1723180000000000	1164110000000000
40.18	2971310000000000	2566260000000000	1709170000000000		40.18	2208230000000000	1733180000000000	1208120000000000
40.36	2961300000000000	2511260000000000	1833180000000000		40.36	2190220000000000	1804180000000000	1166120000000000
40.54	3075290000000000	2567260000000000	1722180000000000		40.54	2264220000000000	1754180000000000	1167120000000000
40.72	3045310000000000	2589260000000000	1726170000000000		40.72	2150220000000000	1780180000000000	1081120000000000
40.9	3032310000000000	2503260000000000	1839180000000000		40.9	2160220000000000	1791180000000000	1220120000000000
41.08	3001310000000000	2533260000000000	1797180000000000		41.08	2167220000000000	1805170000000000	1185120000000000
41.26	3155310000000000	2506250000000000	1778180000000000		41.26	2203220000000000	1731180000000000	1250120000000000
41.44	3062300000000000	2535250000000000	1748190000000000		41.44	2211220000000000	1755180000000000	1158130000000000
41.62	2939310000000000	2533250000000000	1885180000000000		41.62	2205230000000000	1803170000000000	1194120000000000
41.8	3082310000000000	2530260000000000	1835180000000000		41.8	2219230000000000	1763180000000000	1191120000000000
41.98	3085310000000000	2693250000000000	1810190000000000		41.98	2200220000000000	1811180000000000	1229120000000000
42.16	3052310000000000	2610250000000000	1782190000000000		42.16	2248220000000000	1812180000000000	1204120000000000
42.34	3054310000000000	2588260000000000	1802180000000000		42.34	2206220000000000	1812190000000000	1211120000000000
42.52	3103310000000000	2554250000000000	1902180000000000		42.52	2268230000000000	1861180000000000	1312130000000000
42.6	3022310000000000	2639250000000000	1889190000000000		42.6	2274220000000000	1842180000000000	1249130000000000
42.78	3069300000000000	2583260000000000	1933190000000000		42.78	2209220000000000	1837180000000000	1241130000000000
42.96	3134300000000000	2647250000000000	1846190000000000		42.96	2223230000000000	1713180000000000	1274130000000000
43.14	3095310000000000	2597260000000000	1956200000000000		43.14	2240220000000000	1819180000000000	1347130000000000
43.32	2973310000000000	2654260000000000	1996190000000000		43.32	2197230000000000	1727180000000000	1272130000000000
43.5	3067310000000000	2560270000000000	1926200000000000		43.5	2323220000000000	1826190000000000	1330130000000000
43.68	3076310000000000	2592260000000000	1969200000000000		43.68	2278230000000000	1919190000000000	1334130000000000
43.86	3178310000000000	2739270000000000	1993200000000000		43.86	2295230000000000	1910200000000000	1349140000000000
44.04	3330340000000000	2804280000000000	2131200000000000		44.04	2540270000000000	2033210000000000	1493150000000000
44.22	3764380000000000	3052310000000000	2166220000000000		44.22	3371350000000000	2464270000000000	1764180000000000
44.4	3989390000000000	3301320000000000	2479250000000000		44.4	3957390000000000	2873290000000000	1986200000000000
44.58	3587350000000000	3039310000000000	2390230000000000		44.58	3444320000000000	2574250000000000	1842180000000000
44.76	3269320000000000	2691270000000000	2073200000000000		44.76	2650250000000000	2276200000000000	1561150000000000
44.94	3138310000000000	2656270000000000	2023200000000000		44.94	2406240000000000	2026200000000000	1423150000000000
45.12	3122320000000000	2643260000000000	2067210000000000		45.12	2294230000000000	1864180000000000	1427140000000000
45.3	3101310000000000	2699260000000000	2106210000000000		45.3	2257220000000000	1856190000000000	1482140000000000
45.48	3084310000000000	2722270000000000	2123200000000000		45.48	2388220000000000	1964190000000000	1481140000000000
45.66	3132310000000000	2658270000000000	2056200000000000		45.66	2362230000000000	1901190000000000	1420140000000000
45.84	3126310000000000	2643260000000000	2101210000000000		45.84	2227220000000000	1902190000000000	1390140000000000
46.02	2992320000000000	2593280000000000	2123200000000000		46.02	2220220000000000	1904190000000000	1362150000000000
46.2	3085300000000000	2654260000000000	2025210000000000		46.2	2258220000000000	1952180000000000	1340140000000000
46.38	3007310000000000	2699260000000000	2097210000000000		46.38	2253230000000000	1938200000000000	1438150000000000
46.56	3086310000000000	2661260000000000	2154210000000000		46.56	2275230000000000	1881180000000000	1472140000000000
46.74	3060310000000000	2631260000000000	2129200000000000		46.74	2241230000000000	1908190000000000	1487140000000000
46.92	3136310000000000	2717270000000000	2144210000000000		46.92	2320230000000000	1977190000000000	1377150000000000
47.1	3075300000000000	2742280000000000	2116210000000000		47.1	2361230000000000	1904190000000000	1509140000000000
47.28	3073300000000000	2641270000000000	2120220000000000		47.28	2277220000000000	1946200000000000	1505150000000000
47.46	3141310000000000	2628270000000000	2037220000000000		47.46	2221220000000000	1923190000000000	1520150000000000
47.64	3195310000000000	2614270000000000	2069220000000000		47.64	2204230000000000	1882190000000000	1505140000000000
47.82	3056300000000000	2723270000000000	2126210000000000		47.82	2313220000000000	1905190000000000	1477140000000000
48	3110300000000000	2645270000000000	2116220000000000		48	2274220000000000	1902190000000000	1470140000000000
48.18	3115300000000000	2699270000000000	2150210000000000		48.18	2322220000000000	1897190000000000	1407150000000000
48.36	3124310000000000	2671280000000000	2163210000000000		48.36	2224230000000000	1879190000000000	1556150000000000
48.54	3097310000000000	2631270000000000	2211220000000000		48.54	2142230000000000	1962190000000000	1516160000000000
48.72	3215300000000000	2747270000000000	2072220000000000		48.72	2244220000000000	1873200000000000	1543140000000000
48.9	3102300000000000	2801270000000000	2209220000000000		48.9	2289220000000000	1935190000000000	1485150000000000
49.08	3119300000000000	2723270000000000	2150220000000000		49.08	2352220000000000	1832200000000000	1459150000000000
49.26	3001310000000000	2641270000000000	2124230000000000		49.26	2322220000000000	1884190000000000	1479150000000000
49.44	3134310000000000	2800270000000000	2189220000000000		49.44	2278230000000000	1940190000000000	1544150000000000
50	30693000	26862700	21192200		50	22912300	20082000	15231500
		--
		--
		--
		--
		--
		--
		--
		--
		--
		--
		--
		--
		--
		--
		--
		--
		--
		--
		--
		--
		--
		--
